# Supplementary material for: Small molecule Y-320 stimulates ribosome biogenesis, protein synthesis, and aminoglycoside-induced premature termination codon readthrough
Source: PLoS Biol. 2021 May 3;19(5):e3001221. doi: 10.1371/journal.pbio.3001221 (PMC8118496; doi:10.1371/journal.pbio.3001221)
Supplement: S1 Table — HDQ-P1 cells were exposed to the compounds in combination with 50 μM G418. After 72 h, cells were fluorescently labeled using anti-p53 antibody, and TP53 PTC readthrough was assessed using quantitative automated p53 immunofluorescence microscopy. The number of cells measured in 12 fields in each well (Valid Object Count) and p53 immunofluorescence (MEAN-CircAvgInten) are displayed. The numbers for Valid Object Count and p53 MEAN-CircAvgInten of untreated cells (mean ± SD; n > 100) were 2,272 ± 714 and 29.66 ± 4.36, respectively. The numbers for Valid Object Count and p53 Mean-CircAvgInten of G418-treated cells (mean ± SD; n > 100) were 2,284 ± 708 and 31.32 ± 4.12, respectively. Compounds with high toxicity (<2,000 cells) were removed from the list and the remaining compounds were sorted by p53 signal intensity. (XLSX) [file pbio.3001221.s013.xlsx]

## Sheet: L1700-Bioactivecompound
Catalog Number	Product Name	Plate Location	Rack Number	Target	Information	Valid Object Count [Cell number]	MEAN_CircAvgInten [p53 fluorescence unit]
S7516	Y-320	f4	L1700-25	Others	Y-320 is an orally active immunomodulator, and inhibits IL-17 production by CD4 T cells stimulated with IL-15 with IC50 of 20 to 60 nM.	2341	541.5
S7436	NH125	h9	L1700-24	Others	NH125 is a selective eEF-2 kinase inhibitor with IC50 of 60 nM, >125-fold selectivity over PKC, PKA, and CaMKII, and also a potent histidine kinase inhibitor.	2258	167.95
S7343	URMC-099	c4	L1700-24	Abl1; LRRK2; MLK3; MLK1	URMC-099 is an orally bioavailable, brain penetrant <b>mixed lineage kinase (MLK)</b> inhibitor with <b>IC50</b> of 19 nM, 42 nM, 14 nM, and 150 nM, for MLK1, MLK2, MLK3, and DLK, respectively, and also inhibits <b>LRRK2</b> activity with <b>IC50</b> of 1	2639	159.31
S7158	LY2835219	c1	L1700-23	CDK	LY2835219 is a potent and selective inhibitor of CDK4 and CDK6 with IC50 of 2 nM and 10 nM, respectively.	2121	150.78
S7828	Licochalcone A	a4	L1700-27	Estrogen/progestogen Receptor	Licochalcone A is an estrogenic flavanoid extracted from licorice root, showing antimalarial, anticancer, antibacterial and antiviral activities. Phase 3._x000D_	3379	143.94
S7577	AGK2	b9	L1700-25	Sirtuin	AGK2 is a potent, and selective <b>SIRT2</b> inhibitor with <b>IC50</b> of 3.5 μM._x000D_	2402	139.1
S2529	Dopamine HCl	b4	L1700-12	Dopamine Receptor	Dopamine hydrochloride (Inotropin) is a catecholamine neurotransmitter present in a wide variety of animals,And a dopamine D1-5 receptors agonist.	2458	136.67
S7597	BV-6	h10	L1700-25	IAP	BV-6 is a SMAC mimetic, dual cIAP and XIAP inhibitor. _x000D_	2978	135.21
S7276	SGI-1027	d9	L1700-23	DNA Methyltransferase	SGI-1027 is a DNMT inhibitor with IC50 of 6, 8, 7.5 μM for DNMT1, DNMT3A, and DNMT3B	3031	133.75
S2607	Buflomedil HCl	b11	L1700-12	Others	Buflomedil is a vasodilator used to treat claudication or the symptoms of peripheral arterial disease.	2306	118.33
S7102	VE-822	d7	L1700-22	ATM/ATR	VE-822 is an ATR inhibitor with IC50 of 19 nM.	2140	109.05
S4646	Ciclesonide	c4	L1700-21	others	Ciclesonide is a glucocorticoid used to treat obstructive airway diseases.	2952	107.94
S7063	LY2090314	e4	L1700-22	GSK-3	LY2090314 is a potent <b>GSK-3</b> inhibitor for GSK-3α/β with <b>IC50</b> of 1.5 nM/0.9 nM; may improve the efficacy of platinum-based chemotherapy regimens. Phase 2.	2533	95.12
S8134	Radotinib	c11	L1700-28	Bcr-Abl	Radotinib is a selective BCR-ABL1 tyrosine kinase inhibitor with IC50 of 34 nM, used to treat Chronic Myeloid Leukemia.	2687	90.69
S8222	AS1842856	c4	L1700-29	Others	AS1842856 is a cell-permeable inhibitor that blocks the transcription activity of Foxo1 with IC50 of 33 nM. It could directly bind to the active Foxo1, but not the Ser256-phosphorylated form.	2803	88.3
S7523	GS-9973	c5	L1700-25	Syk	GS-9973 is an orally bioavailable, selective Syk inhibitor with IC50 of 7.7 nM. Phase 2.	3434	88.16
S1202	Dutasteride	e9	L1700-02	5-alpha Reductase	Dutasteride is a dual 5-α reductase inhibitor that inhibits conversion of testosterone to dihydrotestosterone (DHT).	2243	86.12
S4632	Hexachlorophene	g2	L1700-21	potassium channel	Hexachlorophene is a potent KCNQ1/KCNE1 potassium channel activator with EC50 of 4.61 ± 1.29 μM; It can also attenuate Wnt/beta-catenin signaling through the Siah-1-mediated beta-catenin degradation.	3464	85.69
S7610	UNC0631	e11	L1700-25	Histone Methyltransferase	UNC0631 is a potent <b>histone methyltransferase G9a</b> inhibitor with <b>IC50</b> of 4 nM._x000D_	3217	82.65
S1733	Methylprednisolone	d8	L1700-06	Others	Methylprednisolone is a synthetic corticosteroid with anti-inflammatory and immunomodulating properties.	2319	79.73
S4028	Dexamethasone Sodium Phosphate	c1	L1700-31	IL Receptor,Autophagy	Dexamethasone is a potent synthetic member of the glucocorticoid class of steroid drugs, and an interleukin receptor modulator that has anti-inflammatory and immunosuppressant effects.	3234	77.97
S7253	AZD2858	d7	L1700-23	GSK-3	AZD2858 is a selective GSK-3 inhibitor with an IC50 of 68 nM, activating Wnt signaling, increases bone mass in rats.	3358	76.81
S1688	Betamethasone Dipropionate	c4	L1700-06	Others	Betamethasone Dipropionate is a glucocorticoid steroid with anti-inflammatory and immunosuppressive abilities.	2225	75.88
S1690	Betamethasone valerate (Betnovate)	e4	L1700-06	Others	Betamethasone Valerate is a moderately potent glucocorticoid steroid with anti-inflammatory and immunosuppressive properties.	2459	75.53
S7429	MI-2 (MALT1 inhibitor)	d9	L1700-24	Others	MI-2 (MALT1 inhibitor) is an irreversible MALT1 inhibitor with IC50 of 5.84 μM._x000D_	2762	74.11
S7036	XL019	g2	L1700-22	JAK	XL019 is a potent and selective JAK2 inhibitor with IC50 of 2.2 nM, exhibiting >50-fold selectivity over JAK1, JAK3 and TYK2. Phase 1.	3288	73.01
S7488	MPI-0479605	d2	L1700-25	Kinesin	MPI-0479605 is an ATP competitive and selective inhibitor of mitotic kinase Mps1 with IC50 of 1.8 nM, >40-fold selectivity over other kinases.	2181	72.98
S7915	BIO-acetoxime	g8	L1700-27	GSK-3	BIO-acetoxime is a potent dual <b>GSK3α/β</b> inhibitor with <b>IC50</b> of 10 nM, >240-fold selectivity over CDK5/p25, CDK2/cyclin A and CDK1/cyclin B._x000D_	5121	71.89
S1701	Desonide	c5	L1700-06	Others	Desonide is a low potency topical corticosteroid.	2206	71.7
S1070	PHA-665752	e7	L1700-01	c-Met	PHA-665752 is a potent, selective and ATP-competitive c-Met inhibitor with IC50 of 9 nM, >50-fold selectivity for c-Met than RTKs or STKs.	2806	71.46
S7266	Golgicide A	f8	L1700-23	ATPase	Golgicide A is a potent and rapidly reversible GBF1 inhibitor.	2663	70.23
S7193	1-Azakenpaullone	e3	L1700-23	GSK-3	1-Azakenpaullone is a potent and selective GSK-3β inhibitor with IC50 of 18 nM, >100-fold selectivity over CDK1/cyclin B and CDK5/p25.	4255	65.8
S7325	UNC2881	e2	L1700-24	Others	UNC2881 is a specific Mer tyrosine kinase inhibitor with IC50 of 4.3 nM, about 83- and 58-fold selectivity over Axl and Tyro3, respectively.	3309	65.75
S1080	SU11274	d8	L1700-01	c-Met	SU11274 is a selective Met inhibitor with IC50 of 10 nM, no effects on PGDFRβ, EGFR or Tie2.	2483	65.68
S7917	Kenpaullone	h8	L1700-27	CDK	Kenpaullone is an ATP-competitive inhibitor of cyclin-dependent kinases (CDKs). It also inhibit glycogen synthase kinase 3β (GSK3β) with IC50 of 0.23 µM.	3437	65.5
S7119	Go6976	e8	L1700-22	PKC	Go6976 is a potent <b>PKC</b> inhibitor with <b>IC50</b> of 7.9 nM, 2.3 nM, and 6.2 nM for PKC (Rat brain), PKCα, and PKCβ1, respectively. Also a potent inhibitor of <b>JAK2</b> and <b>Flt3</b>._x000D_ _x000D_ _x000D_ _x000D_	2899	64.55
S4690	Escin	h8	L1700-21	others	Escin is a mixture of saponins with anti-inflammatory, vasoconstrictor and vasoprotective effects.	3364	64.28
S7980	VPS34-IN1	d1	L1700-28	PI3K	Vps34-IN1 is a potent and highly selective Vps34 inhibitor with IC50 of 25 nM invitro,which does not significantly inhibit the isoforms of class I as well as class II PI3Ks.	2999	63.52
S7041	CX-6258 HCl	d3	L1700-22	Pim	CX-6258 HCl is a potent, orally efficacious pan-Pim kinase inhibitor with IC50 of 5 nM, 25 nM and 16 nM for Pim1, Pim2, and Pim3, respectively._x000D_	2618	62.15
S7198	BIO	h3	L1700-23	GSK-3	BIO (6-bromoindirubin-3'-oxime) is a specific inhibitor of GSK-3 with IC50 of 5 nM for GSK-3α/β, shows >16-fold selectivity over CDK5, also a pan-JAK inhibitor.	5133	60.87
S2610	Lonidamine	d11	L1700-12	Others	Lonidamine is an orally administered small molecule hexokinase inactivator with an IC50 of 0.85 mM.	2311	60.8
S1304	Megestrol Acetate	e7	L1700-03	Androgen Receptor	Megestrol Acetate is a synthetic progesteronal agent with an IC50 of 260 μM for the inhibition of HegG2.	2441	60.79
S8007	VE-821	h2	L1700-28	ATM/ATR	VE-821 is a potent and selective ATP competitive inhibitor of ATR with Ki/IC50 of 13 nM/26 nM, shows inhibition of H2AX phosphorylation, minimal activity against PIKKs ATM, DNA-PK, mTOR and PI3Kγ.	3669	60.24
S3124	Dexamethasone Acetate	e2	L1700-16	Others	Dexamethasone is a potent synthetic member of the glucocorticoid class of steroid drugs, and an <b>interleukin receptor</b> modulator that has anti-inflammatory and immunosuppressant effects.	2589	60.02
S7208	GF109203X	e4	L1700-23	PKC	GF109203X is a potent PKC inhibitor with IC50 of 20 nM, 17 nM, 16 nM, and 20 nM for PKCα, PKCβI, PKCβII, and PKCγ, respectively, showing more than 3000-fold selectivity for PKC as compared to EGFR, PDGFR and insulin receptor.	3978	59.86
S4088	Flumethasone	d6	L1700-17	Others	Flumethasone is a glucocorticoid receptor agonist, this complex binds to the nucleus causing a variety of genetic activation and repressions.	2287	59.46
S7145	AZD1080	a11	L1700-22	GSK-3	AZD1080 is a selective, orally active, brain permeable GSK3 inhibitor, inhibits human GSK3α and GSK3β with Ki of 6.9 nM and 31 nM, respectively, shows >14-fold selectivity against CDK2, CDK5, CDK1 and Erk2.	3706	59.42
S7067	Tepotinib (EMD 1214063)	g4	L1700-22	c-Met	Tepotinib (EMD 1214063) is a potent and selective <b>c-Met</b> inhibitor with <b>IC50</b> of 4 nM, >200-fold selective for c-Met than IRAK4, TrkA, Axl, IRAK1, and Mer. Phase 1.	3448	58.82
S7273	SC75741	c9	L1700-23	NF-κB	SC75741 is a potent NF-κB inhibitor with EC50 of 200 nM.	2766	58.4
S7327	ID-8	g2	L1700-24	Others	ID-8 is a DYRK inhibitor, and sustains embryonic stem cell self-renewal in long-term culture.	2906	58.33
S2573	Tetracaine HCl	b8	L1700-12	Calcium Channel	Tetracaine hydrochloride (Pontocaine) is a hydrochloride salt form of tetracaine which is a potent local anaesthetic and a channel function allosteric inhibitor.	2386	58.17
S8281	CCF642	f5	L1700-29	others	CCF642 is a novel PDI-inhibiting compound with antimyeloma activity.	2244	58.01
S2585	Brompheniramine hydrogen maleate	c9	L1700-12	Histamine Receptor	Brompheniramine hydrogen maleate is a histamine H1 receptors antagonist.	2290	57.8
S7199	DBeQ	a4	L1700-23	Others	DBeQ is a selective, potent, reversible, and ATP-competitive p97 inhibitor with IC50 of 1.5 μM.	2910	56.8
S8276	FCCP	d5	L1700-29	ATPase	FCCP is a potent uncoupler of oxidative phosphorylation in mitochondria that disrupts ATP synthesis by transporting protons across cell membranes.	3601	56.01
S4098	Halcinonide	d7	L1700-17	Others	Halcinonide is a high potency corticosteroid used in topical preparations as an anti-inflammatory agent.	2247	55.32
S4089	Halobetasol Propionate	e6	L1700-17	Others	Halobetasol Propionate is an anti-inflammatory and a dermatologic agent commonly used to treat psoriasis.	2090	54.58
S5004	Pimecrolimus	b11	L1700-21	Others	Pimecrolimus, like all ascomycins, is an immunophilin ligand, which binds specifically to the cytosolic receptor, immunophilin macrophilin-12.	3087	54.26
S1895	Dipyridamole	b8	L1700-07	Others	Dipyridamole (Persantine) is a phosphodiesterase inhibitor that blocks uptake and metabolism of adenosine by erythrocytes and vascular endothelial cells.	2307	53.77
S8149	NSC348884	c1	L1700-29	p53	NSC348884, as a nucleophosmin inhibitor, inhibit cell proliferation and induce apoptosis in various cancer cell lines with IC50 values ranging from 1.4-4 ¦ÌM	3272	53.63
S7030	RG-7112	d2	L1700-22	Mdm2	RG7112 (RO5045337) is an orally bioavailable and selective <b>p53-MDM2</b> inhibitor. Phase 1._x000D_	3269	53.49
S7209	GSK650394	f4	L1700-23	SGK	GSK650394 is a serum- and glucocorticoid-regulated kinase-1 inhibitor with IC50 of 62 nM and 103 nM for SGK1 and SGK2, respectively	2036	53.36
S7467	LB42708	e1	L1700-25	Transferase	LB42708 is an orally active farnesyltransferase (FTase) inhibitor with IC50 of 0.8, 1.2, and 2.0 nM toward H-ras, N-ras, and K-ras, respectively.	2438	53.24
S1035	Pazopanib HCl	c4	L1700-01	VEGFR, PDGFR, c-Kit	Pazopanib (GW786034) is a novel multi-target inhibitor of VEGFR1, VEGFR2, VEGFR3, PDGFR, FGFR, c-Kit and c-Fms with IC50 of 10 nM, 30 nM, 47 nM, 84 nM, 74 nM, 140 nM and 146 nM, respectively.	2964	52.83
S7050	AZ20	g3	L1700-22	ATM/ATR	AZ20 is a novel potent and selective inhibitor of ATR kinase with IC50 of 5 nM, 8-fold selectivity over mTOR.	2533	52.65
S8006	BIX 01294	g2	L1700-28	Methyltransferase	BIX01294 is an inhibitor of G9a histone methyltransferase with IC50 of 2.7 μM, reduces H3K9me2 of bulk histones, also weakly inhibits GLP (primarily H3K9me3), no significant activity observed at other histone methyltransferases.	3489	52.08
S8032	PRT062607 (P505-15, BIIB057) HCl	c5	L1700-28	Syk	PRT062607 (P505-15) HCl is a novel, highly selective Syk inhibitor with IC50 of 1 nM, >80-fold selective for Syk than Fgr, Lyn, FAK, Pyk2 and Zap70.	2595	51.8
S4674	Hydroxyprogesterone caproate	b7	L1700-21	others	Hydroxyprogesterone Caproate is a synthetic progestational agent. It binds to and activates nuclear progesterone receptors in the reproductive system and inhibits ovulation and an alteration in the cervical mucus and endometrium.	3469	51.5
S7214	Skepinone-L	a5	L1700-23	p38 MAPK	Skepinone-L is a selective p38α-MAPK inhibitor with IC50 of 5 nM.	3203	51.25
S7505	(S)-crizotinib	h3	L1700-25	Others	(S)-crizotinib, the (S)-enantiomer of crizotinib, is a potent MTH1 (NUDT1) inhibitor with IC50 of 72 nM.	3231	51.15
S1077	SB202190 (FHPI)	b8	L1700-01	p38 MAPK	SB202190 (FHPI) is a potent p38 MAPK inhibitor targeting p38α/β with IC50 of 50 nM/100 nM, sometimes used instead of SB 203580 to investigate potential roles for SAPK2a/p38 in vivo.	2550	51.12
S7461	LDC000067	b1	L1700-25	CDK	LDC000067 is a highly selective CDK9 inhibitor with IC50 of 44 nM, 55/125/210/ >227/ >227-fold selectivity over CDK2/1/4/6/7._x000D_	3735	50.73
S7009	LCL161	b1	L1700-22	IAP	LCL161, a SMAC mimetic, potently binds to and inhibits multiple <b>IAPs</b> (i.e. XIAP, c-IAP). Phase 2._x000D_	3362	50.58
S7224	Deltarasin	f5	L1700-23	PDE	Deltarasin is a small molecular inhibitor of KRAS-PDEδ interaction with Kd of 38 nM for binding to purified PDEδ._x000D_ _x000D_ _x000D_	3466	49.34
S7010	GDC-0152	c1	L1700-22	IAP	GDC-0152 is a potent antagonist of XIAP-BIR3, ML-IAP-BIR3, cIAP1-BIR3 and cIAP2-BIR3 with Ki of 28 nM, 14 nM, 17 nM and 43 nM, respectively; less affinity shown to cIAP1-BIR2 and cIAP2-BIR2. Phase 1.	3829	49.19
S7494	INH6	a3	L1700-25	Microtubule Associated	INH6 is a potent Hec1 inhibitor, which specifically disrupts the Hec1/Nek2 interaction and causes chromosome mis-alignment._x000D_	3285	48.73
S7331	K-Ras(G12C) inhibitor 12	b3	L1700-24	Rho	K-Ras(G12C) inhibitor 12 is an allosteric inhibitor of oncogenic <b>K-Ras(G12C)</b>. _x000D_	2935	48.58
S1075	SB216763	h7	L1700-01	GSK-3	SB216763 is a potent and selective GSK-3 inhibitor with IC50 of 34.3 nM for GSK-3α and equally effective at inhibiting human GSK-3β.	2235	48.52
S7194	GZD824	f3	L1700-23	Bcr-Abl	GZD824 is a novel orally bioavailable Bcr-Abl inhibitor for Bcr-Abl(WT) and Bcr-Abl(T315I) with IC50 of 0.34 nM and 0.68 nM, respectively.	2132	48.37
S7484	FH535	c2	L1700-25	Wnt/beta-catenin	FH535 is a Wnt/β-catenin signaling inhibitor and also a dual PPARγ and PPARδ antagonist._x000D_	3462	48.37
S1191	Fulvestrant	b8	L1700-02	Estrogen/progestogen Receptor	Fulvestrant is an estrogen receptor (ER) antagonist with IC50 of 0.094 nM.	2569	48.35
S7495	TAI-1	b3	L1700-25	Microtubule Associated	TAI-1 is a potent and specific <b>Hec1</b> inhibitor, which disrupts Hec1-Nek2 protein interaction. _x000D_	3314	48.35
S4902	QNZ (EVP4593)	h9	L1700-21	NF-κB	QNZ (EVP4593) shows potent inhibitory activity toward both NF-κB activation and TNF-α production with IC50 of 11 nM and 7 nM, respectively.	2856	48.28
S4900	Tenovin-6	f9	L1700-21	p53	Tenovin-6 is a small molecule activator of p53 transcriptional activity.	3106	47.85
S4631	Prochlorperazine dimaleate salt	f2	L1700-21	Dopamine Receptor	Prochlorperazine dimaleate is a dopamine (D2) receptor antagonist.	3503	47.79
S7570	UNC0379	e8	L1700-25	Histone Methyltransferase	UNC0379 is a selective, substrate competitive inhibitor of <b>N-lysine methyltransferase SETD8</b> with <b>IC50</b> of 7.9 μM, high selectivity over 15 other methyltransferases. _x000D_	2533	47.4
S4901	JNK-IN-8	g9	L1700-21	JNK	JNK-IN-8 is the first irreversible JNK inhibitor for JNK1, JNK2 and JNK4 with IC50 of 4.7 nM, 18.7 nM and 1 nM, >10-fold selectivity against MNK2, Fms and no inhibition to c-Kit, Met, PDGFRβ.	3129	47.17
S7306	Dorsomorphin 2HCl	e6	L1700-31	AMPK	Dorsomorphin 2HCl is a potent, reversible, selective AMPK inhibitor with Ki of 109 nM in cell-free assays, exhibiting no significant inhibition of several structurally related kinases including ZAPK, SYK, PKCθ, PKA, and JAK3. Also inhibits type Ⅰ BMP rece	2632	47.04
S1037	Perifosine (KRX-0401)	b2	L1700-30	Akt	Perifosine (KRX-0401) is a novel Akt inhibitor with IC50 of 4.7 μM in MM.1S cells, targets pleckstrin homology domain of Akt. Phase 3.	3660	47.03
S7358	Poziotinib (HM781-36B)	b5	L1700-24	EGFR	Poziotinib (HM781-36B) is an irreversible pan-<b>HER</b> inhibitor with <b>IC50</b> of 3.2 nM, 5.3 nM and 23.5 nM for HER1, HER2, and HER4, respectively. Phase 2. _x000D_	2014	46.29
S1055	Enzastaurin (LY317615)	b6	L1700-01	PKC	Enzastaurin (LY317615) is a potent PKCβ selective inhibitor with IC50 of 6 nM, 6- to 20-fold selectivity against PKCα, PKCγ and PKCε. Phase 3.	3075	46.11
S1116	Palbociclib (PD-0332991) HCl	c2	L1700-30	CDK	PD0332991 is a highly selective inhibitor of CDK4/6 with IC50 of 11 nM/16 nM. It shows no activity against CDK1/2/5, EGFR, FGFR, PDGFR, InsR, etc. Phase 2/3.	3091	46.11
S7811	MHY1485	c3	L1700-27	mTOR	MHY1485 is a potent, and cell-permeable <b>mTOR</b> activator, and also potently inhibits <b>autophagy</b>._x000D_	3105	45.81
S1076	SB203580	a8	L1700-01	p38 MAPK	SB203580 is a p38 MAPK inhibitor with IC50 of 0.3-0.5 μM, 10-fold less sensitive to SAPK3(106T) and SAPK4(106T) and blocks PKB phosphorylation with IC50 of 3-5 μM.	2142	45.79
S7499	ESI-09	e3	L1700-25	Others	ESI-09 is a specific exchange protein directly activated by cAMP (EPAC) inhibitor with IC50 of 3.2 μM and 1.4 μM for EPAC1 and EPAC2, respectively, >100-fold selectivity over PKA. _x000D_	3545	45.65
S7411	Ascomycin (FK520)	e8	L1700-24	Others	Ascomycin (FK520), an FK-506 analog, is a neutral macrolide <b>immunosuppressant</b>, which prevents rejection after an organ transplant. Phase 3.	3468	45.48
S7297	AZD9291	c11	L1700-23	EGFR	AZD9291 is an oral, irreversible, and mutant-selective EGFR inhibitor with IC50 of 12.92, 11.44 and 493.8 nM for Exon 19 deletion EGFR, L858R/T790M EGFR, and WT EGFR, respectively. Phase 3.	2057	45.24
S4619	Itopride hydrochloride	e1	L1700-21	AChR	Itopride hydrochloride is an AChE inhibitor. The IC50 of itopride with AChE is 2.04 +/- 0.27 μM.	3649	45.2
S7524	FR 180204	d5	L1700-25	ERK	FR 180204 is an ATP-competitive, selective <b>ERK</b> inhibitor with <b>K<sub>i</sub></b> of 0.31 μM and 0.14 μM for ERK1 And ERK2, respectively._x000D_	3469	44.92
S4664	Molsidomine	c6	L1700-21	others	Molsidomine is an orally active, long acting vasodilating drug. Molsidomine is metabolized in the liver to the active metabolite linsidomine. Linsidomine is an unstable compound that releases nitric oxide (NO) upon decay as the actual vasodilating compoun	3415	44.89
S7889	Xanthohumol	d7	L1700-27	COX	Xanthohumol, a prenylated chalcone from hop, inhibits <b>COX-1</b> and </b>COX-2</b> activity and shows chemopreventive effects. Phase 1._x000D_	3140	44.84
S1002	ABT-737	b1	L1700-01	Bcl-2	ABT-737 is a BH3 mimetic inhibitor of Bcl-xL, Bcl-2 and Bcl-w with EC50 of 78.7 nM, 30.3 nM and 197.8 nM, respectively; no inhibition observed against Mcl-1, Bcl-B or Bfl-1. Phase 2.	2059	44.81
S7528	GNE-7915	g5	L1700-25	LRRK	GNE-7915 is a highly potent, selective, and brain-penetrable leucine-rich repeat kinase 2 (LRRK2) inhibitor, with IC50 and Ki of 9 nM and 1 nM, respectively. _x000D_	3422	44.37
S4693	Guanfacine Hydrochloride	b9	L1700-21	5-HT Receptor	Guanfacine Hydrochloride is a selective α2A-adrenoceptor agonist with anti-hypertensive effect.	3396	44.18
S7003	AZD2932	g11	L1700-21	PDGFR	AZD2932 is a potent and mutil-targeted protein tyrosine kinase inhibitor with <b>IC50</b> of 8 nM, 4 nM, 7 nM, and 9 nM for <b>VEGFR-2</b>, <b>PDGFRβ</b>, <b>Flt-3</b>, and <b>c-Kit</b>, respectively._x000D_	3131	44.16
S8161	ON123300	e1	L1700-29	CDK	ON123300 is a potent and multi-targeted kinase inhibitor with IC50 of 3.9 nM, 5 nM, 26 nM, 26 nM, 9.2 nM and 11nM for CDK4, Ark5, PDGFRβ, FGFR1, RET, and Fyn, respectively.	2644	44.15
S7489	YH239-EE	e2	L1700-25	Mdm2	YH239-EE, the ethyl ester of YH239, is a potent p53-MDM2 antagonist and an apoptosis inducer. _x000D_	3557	44.12
S7421	CGP 57380	h8	L1700-24	Others	CGP 57380 is potent MNK1 inhibitor with IC50 of 2.2 μM, exhibiting no inhibitory activity on p38, JNK1, ERK1 and -2, PKC, or c-Src-like kinases.	3107	44.01
S1174	MK-2866 (GTx-024)	d6	L1700-02	Androgen Receptor	MK-2866 (GTx-024) is a selective androgen receptor modulator (SARM) with Ki of 3.8 nM, and is tissue-selective for anabolic organs. Phase 3.	2745	43.92
S7360	OTX015	d5	L1700-24	BET	OTX015 is a potent BET bromodomain inhibitor with EC50 ranging from 10 to 19 nM for BRD2, BRD3, and BRD4. Phase 1.	2662	43.6
S7534	BAPTA-AM	c6	L1700-25	Others	BAPTA-AM is a selective, membrane-permeable calcium chelator.	3339	43.59
S6005	VX-702	e11	L1700-21	p38 MAPK	VX-702 is a highly selective inhibitor of p38α MAPK, 14-fold higher potency against the p38α versus p38β. Phase 2.	3263	43.5
S7015	Birinapant	d1	L1700-22	Caspase	Birinapant is a SMAC mimetic antagonist, mostly to cIAP1 with Kd of <1 nM, less potent to XIAP. Phase 1/2.	3097	43.39
S7520	Darapladib (SB-480848)	a5	L1700-25	Phospholipase (e.g. PLA)	Darapladib (SB-480848) is a reversible lipoprotein-associated phospholipase A2 (Lp-PLA2) inhibitor with IC50 of 0.25 nM. Phase 3._x000D_	3828	43.38
S7482	EHT 1864	a2	L1700-25	Rac	EHT 1864 is a potent Rac family GTPase inhibitor with Kd of 40 nM, 50 nM, 60 nM and 250 nM for Rac1, Rac1b, Rac2 and Rac3, respectively._x000D_	3351	43.28
S7498	DDR1-IN-1	d3	L1700-25	DDR(receptor tyrosine kinase)	DDR1-IN-1 is a potent and selective <b>discoidin domain receptor 1 (DDR1)</b> receptor tyrosine kinase inhibitor with <b>IC50</b> of 105 nM, about 3-fold selectivity over DDR2._x000D_	3815	43.18
S7574	GSK-LSD1 2HCl	h8	L1700-25	Histone Demethylase	GSK-LSD1 2HCl is an irreversible, and selective <b>LSD1</b> inhibitor with <b>IC50</b> of 16 nM, > 1000 fold selective over other closely related FAD utilizing enzymes (i.e. LSD2, MAO-A, MAO-B)._x000D_	3670	43.17
S4650	Atipamezole	g4	L1700-21	Adrenergic receptor	Atipamezole is a synthetic α2 adrenergic receptor antagonist. It has also been researched in humans as a potential anti-Parkinsonian drug.	3576	43.05
S7526	GNF-5	f5	L1700-25	Bcr-Abl	GNF-5 is a selective and allosteric Bcr-Abl inhibitor with IC50 of 220 nM.	3635	43.05
S7318	HTH-01-015	a2	L1700-24	AMPK	HTH-01-015 is a potent and selective <b>NUAK1</b> inhibitor with <b>IC50</b> of 100 nM, >100-fold selectivity over NUAK2. _x000D_	2249	42.91
S1579	Palbociclib (PD0332991) Isethionate	h4	L1700-30	CDK	Palbociclib (PD0332991) Isethionate is a highly selective inhibitor of CDK4/6 with IC50 of 11 nM/16 nM in cell-free assays. It shows no activity against CDK1/2/5, EGFR, FGFR, PDGFR, InsR, etc. Phase 3.	2860	42.79
S7557	CL-387785 (EKI-785)	g7	L1700-25	EGFR	CL-387785 (EKI-785) is an irreversible, and selective <b>EGFR</b> inhibitor with <b>IC50</b> of 370 pM. _x000D_	2496	42.73
S8196	ML264	b3	L1700-29	Others	ML264, a selectively inhibitor of kruppel-like factor 5 (KLF5),potently Inhibits Growth of Colorectal Cancer.	2647	42.69
S7110	(+)-JQ1	h7	L1700-22	BET	(+)-JQ1 is a BET bromodomain inhibitor, with IC50 of 77 nM/33 nM for BRD4(1/2), binding to all bromodomains of the BET family, but not to bromodomains outside the BET family.	2368	42.64
S7177	PF-543	g2	L1700-23	SphK1	PF-543, a novel sphingosine-competitive inhibitor of SphK1, inhibits SphK1 with IC50 and Ki of 2.0 nM and 3.6 nM, exhibits >100-fold selectivity over the SphK2 isoform.	3420	42.52
S7572	A-366	f8	L1700-25	Histone Methyltransferase	A-366 is a potent and selective G9a/GLP histone lysine methyltransferase inhibitor with IC50 of 3.3nM, exhibiting >1000-fold selectivity for G9a/GLP over 21 other methyltransferases.	3183	42.52
S7104	AZD1208	f7	L1700-22	Pim	AZD1208 is a potent, and orally available Pim kinase inhibitor with IC50 of 0.4 nM, 5 nM, and 1.9 nM for Pim1, Pim2, and Pim3, respectively. Phase 1. _x000D_ _x000D_	3264	42.49
S7447	ZLN005	h10	L1700-24	Others	ZLN005 is a potent and tissue-specific PGC-1α transcriptional activator.	3313	42.49
S7143	LGK-974	h10	L1700-22	Wnt/beta-catenin	LGK-974 is a potent and specific PORCN inhibitor, and inhibits Wnt signaling with IC50 of 0.4 nM. Phase 1.	2806	42.47
S7815	MI-136	f3	L1700-27	Androgen Receptor	MI-136 inhibits DHT-induced expression of androgen receptor (AR) target genes.	3466	42.4
S8015	CEP-32496	f3	L1700-28	Raf	CEP-32496 is a highly potent inhibitor of BRAF(V600E/WT) and c-Raf with Kd of 14 nM/36 nM and 39 nM, also potent to Abl-1, c-Kit, Ret, PDGFRβ and VEGFR2, respectively; insignificant affinity for MEK-1, MEK-2, ERK-1 and ERK-2. Phase 1/2.	2774	42.23
S7510	UM729	c4	L1700-25	Others	UM729 is an enhancer of <b>aryl hydrocarbon receptor (AhR)</b> antagonists._x000D_	3528	42.16
S7566	IM-12	c8	L1700-25	GSK-3	IM-12 is a selective GSK-3β inhibitor with IC50 of 53 nM, and also enhances canonical Wnt signalling. _x000D_	3530	42.1
S4695	D panthenol	c9	L1700-21	others	Dexpanthenol is an alcoholic analogue of D-pantothenic acid and cholinergic agent.	3208	42.05
S4637	Prasugrel Hydrochloride	d3	L1700-21	P2 Receptor	Prasugrel hydrochloride is a piperazine derivative and pletelet aggregation inhibitor that is used to prevent thrombosis in patients with acute coronary syndrome.	3282	42.03
S4616	Nandrolone decanoate	b1	L1700-21	others	Nandrolone Decanoate is a mild form of an anabolic steroid.	3632	41.94
S7563	AT13148	a8	L1700-25	Akt	AT13148 is an oral, ATP-competitive, multi-<b>AGC kinase</b> inhibitor with <b>IC50</b> of 38 nM/402 nM/50 nM, 8 nM, 3 nM, and 6 nM/4 nM for <b>Akt1/2/3</b>, <b>p70S6K</b>, <b>PKA</b>, and <b>ROCKI/II</b>, respectively. Phase 1._x000D_	3801	41.87
S7521	Afuresertib (GSK2110183)	b5	L1700-25	Akt	Afuresertib (GSK2110183) is a potent, orally bioavailable <b>Akt</b> inhibitor with <b>K<sub>i</sub></b> of 0.08 nM, 2 nM, and 2.6 nM for Akt1, Akt2, and Akt3, respectively. Phase 2._x000D_	3709	41.79
S7541	Decernotinib (VX-509)	g6	L1700-25	JAK	Decernotinib (VX-509) is a potent and selective JAK3 inhibitor with Ki of 2.5 nM, >4-fold selectivity over JAK1, JAK2, and TYK2, respectively. Phase 2/3.	3710	41.65
S4628	(+/-)-Sulfinpyrazone	c2	L1700-21	COX	Sulfinpyrazone is one of the most studied platelet COX inhibitors, also a uricosuric agent that competitively inhibits uric acid reabsorption in kidney proximal tubules.	3460	41.64
S1092	KU-55933 (ATM Kinase Inhibitor)	d9	L1700-01	ATM	KU-55933 is a potent and specific ATM inhibitor with IC50/Ki of 12.9 nM/2.2 nM, and is highly selective for ATM as compared to DNA-PK, PI3K/PI4K, ATR and mTOR.	2964	41.55
S1044	Temsirolimus (CCI-779, NSC 683864)	b5	L1700-01	mTOR	Temsirolimus (CCI-779) is a specific mTOR inhibitor with IC50 of 1.76 μM.	2345	41.52
S7551	Piperlongumine	d7	L1700-25	Others	Piperlongumine, a natural alkaloid from Piper longum L., increases the level of <b>reactive oxygen species (ROS)</b> and selectively kills cancer cells. _x000D_	2960	41.51
S1101	Vatalanib (PTK787) 2HCl	d10	L1700-01	VEGFR, c-Kit, Flt	Vatalanib (PTK787) is an inhibitor of VEGFR2/KDR with IC50 of 37 nM, less potent against VEGFR1/Flt-1, 18-fold against VEGFR3/Flt-4. Phase 1/2.	2889	41.44
S7399	FLI-06	c8	L1700-24	Gamma-secretase	FLI-06 is a novel inhibitor of Notch signaling with EC50 of 2.3 μM.	3582	41.42
S7091	Zotarolimus(ABT-578)	d6	L1700-22	mTOR	Zotarolimus (ABT-578) is an analogue of rapamycin, and inhibits FKBP-12 binding with IC50 of 2.8 nM.	2639	41.4
S4639	Brexpiprazole	f3	L1700-21	Dopamine Receptor	Brexpiprazole is a novel D2 dopamine and serotonin 1A partial agonist, called serotonin-dopamine activity modulator (SDAM), and a potent antagonist of serotonin 2A receptors, noradrenergic alpha 1B and 2C receptors.	3351	41.39
S4687	Rivastigmine	e8	L1700-21	AChR	Rivastigmine is a <b>cholinesterase</b> inhibitor with <b>IC50</b> of 5.5 μM. It inhibits acetylcholinesterase (IC50 = 4.15 µM) and butyrylcholinesterase (IC50 = 37 nM).	3296	41.28
S8043	Scriptaid	d6	L1700-28	HDAC	Scriptaid is an inhibitor of HDAC. It shows a greater effect on acetylated H4 than H3.	2238	41.23
S1119	Cabozantinib (XL184, BMS-907351)	c1	L1700-02	VEGFR, c-Met, Flt, Tie-2, c-Kit	Cabozantinib (XL184, BMS-907351) is a potent VEGFR2 inhibitor with IC50 of 0.035 nM and also inhibits c-Met, Ret, Kit, Flt-1/3/4, Tie2, and AXL with IC50 of 1.3 nM, 4 nM, 4.6 nM, 12 nM/11.3 nM/6 nM, 14.3 nM and 7 nM, respectively.	2125	41.21
S1172	JNJ-26854165 (Serdemetan)	b6	L1700-02	p53	JNJ-26854165 acts as a HDM2 ubiquitin ligase antagonist and also induces early apoptosis in p53 wild-type cells, inhibits cellular proliferation followed by delayed apoptosis in the absence of functional p53. Phase 1.	2164	41.19
S7591	BRD4770	c10	L1700-25	Histone Methyltransferase	BRD4770 is a <b>histone methyltransferase G9a</b> inhibitor with <b>IC50</b> of 6.3 μM, and induces cell senescence._x000D_	3163	41.17
S1474	GSK429286A	c9	L1700-04	ROCK	GSK429286A is a selective inhibitor of ROCK1 and ROCK2 with IC50 of 14 nM and 63 nM, respectively.	2142	41.13
S7136	CGK 733	c10	L1700-22	ATM/ATR	CGK 733 is a potent and selective inhibitor of ATM/ATR with IC50 of ~200 nM.	2687	41.12
S7587	INCB024360	h9	L1700-25	IDO	INCB024360 is a potent, competitive IDO1 (indoleamine-(2,3)-dioxygenase) inhibitor with IC50 of 67 nM. Phase 2._x000D_	3350	41.02
S7553	GDC-0623	e7	L1700-25	MEK	GDC-0623 is a potent and ATP-uncompetitive <b>MEK1</b> inhibitor with <b>K<sub>i</sub></b> of 0.13 nM. Phase 1._x000D_	2856	40.96
S7262	Vidofludimus	c8	L1700-23	Dehydrogenase	Vidofludimus is an orally active and potent <b>dihydroorotate dehydrogenase (DHODH)</b> inhibitor with <b>IC50</b> of 134 nM for human DHODH. Phase 2. _x000D_	3522	40.9
S4634	Sodium sulfadiazine	a3	L1700-21	others	Sodium Sulfadiazine is a sodium salt form of sulfadiazine, an intermediate-acting bacteriostatic, synthetic sulfanilamide derivative.	3385	40.85
S4686	Vitamin E	d8	L1700-21	others	Vitamin E is a fat-soluble vitamin with potent antioxidant properties. It is a potent peroxyl radical scavenger and inhibits noncompetitively cyclooxygenase activity in many tissues, also inhibits angiogenesis and tumor dormancy through suppressing vascul	3190	40.68
S2405	Sophocarpine	b5	L1700-11	Others	Sophocarpine, a major ingredient of Sophora alopecuroides, has a wide range of pharmacological effects.	2580	40.67
S7529	ML323	h5	L1700-25	DUB	ML323 is a highly potent and selective USP1-UAF1 inhibitor with IC50 of 76 nM._x000D_	3148	40.57
S7099	(-)-Blebbistatin	c7	L1700-22	ATPase	(-)-Blebbistatin is a cell-permeable inhibitor for non muscle myosin II ATPase with IC50 of 2 μM, does not inhibit myosin light chain kinase, inhibits contraction of the cleavage furrow without disrupting mitosis or contractile ring assembly.	3250	40.54
S4640	Lesinurad	g3	L1700-21	others	Lesinurad is a selective uric acid reabsorption inhibitor (SURI) under investigation for treatment of gout in combination with xanthine oxidase inhibitors.	3451	40.51
S7814	AI-10-49	e3	L1700-27	Others	AI-10-49 is a selective inhibitor of the binding of CBFβ-SMMHC to RUNX1 with IC50 of 260 nM.	2749	40.5
S7589	N6022	b10	L1700-25	Others	N6022 is a selective, and reversible inhibitor of S-nitrosoglutathione reductase (GSNOR) with IC50 of 8 nM and Ki of 2.5 nM. Phase 1/2._x000D_	3781	40.43
S1378	Ruxolitinib (INCB018424)	e1	L1700-04	JAK	INCB018424 is the first potent, selective, JAK1/2 inhibitor to enter the clinic with IC50 of 3.3 nM/2.8 nM, >130-fold selectivity for JAK1/2 versus JAK3. Phase 3.	2298	40.4
S1032	Motesanib Diphosphate (AMG-706)	h3	L1700-01	VEGFR, PDGFR, c-Kit	Motesanib Diphosphate (AMG-706) is a potent ATP-competitive inhibitor of VEGFR1/2/3 with IC50 of 2 nM/3 nM/6 nM, respectively; similar activity against Kit, ~10-fold more selective for VEGFR than PDGFR and Ret. Phase 1/2.	2377	40.35
S2505	Rosiglitazone maleate	a2	L1700-12	PPAR	Rosiglitazone, a member of the thiazolidinedione class of antihyperglycaemic agents, is a high-affinity selective agonist of the <b>peroxisome proliferator-activated receptor-γ</b>.	2175	40.35
S7215	Losmapimod (GW856553X)	b5	L1700-23	p38 MAPK	Losmapimod (GW856553X) is a selective, potent, and orally active p38 MAPK inhibitor with pKi of 8.1 and 7.6 for p38α and p38β, respectively. Phase 3.	3304	40.35
S4630	Diazoxide	e2	L1700-21	potassium channel	Diazoxide is a well-known small molecule that activates KATP channels in the smooth muscle of blood vessels and pancreatic beta-cells by increasing membrane permeability to potassium ions.	3588	40.33
S1833	Butoconazole nitrate	d4	L1700-07	Others	Butoconazole nitrate is an anti-fungal agent for IL-2, TNFα, IFN and GM-CSF with IC50 of 7.2 μg/mL, 14.4 μg/mL, 7.36 μg/mL and 7.6 μg/mL, respectively.	2363	40.32
S7161	Motolimod (VTX-2337)	d1	L1700-23	Others	Motolimod (VTX-2337) is a selective and potent Toll-like receptor (TLR) 8 agonist with EC50 of 100 nM, > 50-fold selectivity over TLR7. Phase 2.	3115	40.27
S7332	K-Ras(G12C) inhibitor 9	c3	L1700-24	K-Ras(G12C)	K-Ras(G12C) inhibitor 9 is an allosteric inhibitor of oncogenic K-Ras(G12C). _x000D_	3476	40.25
S4682	Loxoprofen	a8	L1700-21	COX	Loxoprofen is a non-steroidal anti-inflammatory drug in the propionic acid derivatives group.	3304	40.23
S1039	Rapamycin (Sirolimus)	f4	L1700-01	mTOR	Rapamycin (Sirolimus, AY-22989, WY-090217) is a specific mTOR inhibitor with IC50 of ~0.1 nM.	2182	40.22
S7565	WH-4-023	b8	L1700-25	Src	WH-4-023 is a potent and orally active Lck/Src inhibitor with IC50 of 2 nM and 6 nM, respectively. _x000D_	3524	40.2
S4677	Fluoxymesterone	e7	L1700-21	Androgen Receptor	Fluoxymesterone is an Androgen. The mechanism of action of fluoxymesterone is as an Androgen Receptor Agonist.	3304	40.18
S7509	ML167	b4	L1700-25	CDK	ML167 is a highly selective Cdc2-like kinase 4 (Clk4) inhibitor with IC50 of 136 nM, >10-fold selectivity for closely related kinases Clk1-3 and Dyrk1A/1B.	3785	40.13
S4669	Benzocaine hydrochloride	h6	L1700-21	Sodium Channel	Benzocaine hydrochloride is a surface anesthetic that acts by preventing transmission of impulses along nerve fibers and at nerve endings.	3196	40.06
S4657	Eslicarbazepine Acetate	d5	L1700-21	others	Eslicarbazepine acetate is an antiepileptic drug.	3313	39.99
S1152	PLX-4720	a4	L1700-02	Raf	PLX4720 is a potent and selective inhibitor of B-RafV600E with IC50 of 13 nM, equally potent to c-Raf-1(Y340D and Y341D mutations), 10-fold selectivity for B-RafV600E than wild-type B-Raf.	2225	39.97
S4688	Perampanel	f8	L1700-21	GluR	Perampanel is an orally active, non-competitive, and selective alpha-amino-3-hydroxy-5-methyl-4-isoxazolepropionic acid (AMPA) glutamate receptor antagonist, with anti-epileptic activity.	3329	39.78
S7550	Erythromycin Cyclocarbonate	c7	L1700-25	Others	Erythromycin Cyclocarbonate, derivative of Erythromycin, inhibits protein synthesis of bacteria by binding to the 50S ribosome._x000D_	3747	39.78
S1102	U0126-EtOH	e10	L1700-01	MEK	U0126-EtOH is a highly selective inhibitor of MEK1/2 with IC50 of 0.07 μM/0.06 μM, 100-fold higher affinity for ΔN3-S218E/S222D MEK than PD098059.	2474	39.72
S7998	Entrectinib (RXDX-101)	g1	L1700-28	Trk receptor	Entrectinib (RXDX-101) is an orally bioavailable pan-<b>TrkA/B/C</b>, <b>ROS1</b> and <b>ALK</b> inhibitor with <b>IC50</b> ranging between 0.1 and 1.7 nM. Phase 2._x000D_	3001	39.7
S8112	MS023	d10	L1700-28	Histone Methyltransferase	MS023 is a potent, selective, and cell-active Type I PRMT inhibitor with IC50 of 30 nM, 119 nM, 83 nM, 4 nM, and 5 nM for PRMT1, PRMT3, PRMT4, PRMT6 and PRMT8, respectively.	2913	39.67
S7525	XMD8-92	e5	L1700-25	ERK	XMD8-92 is a potent and selective BMK1/ERK5 inhibitor with Kd of 80 nM._x000D_	3245	39.6
S7944	O4I2	e10	L1700-27	Others	O4I2 is a potent <b>Oct3/4</b> inducer, which is suitable for iPSC generation._x000D_	3094	39.56
S1267	Vemurafenib (PLX4032, RG7204)	g4	L1700-03	Raf	Vemurafenib (PLX4032, RG7204) is a novel and potent inhibitor of B-RafV600E with IC50 of 31 nM.	2712	39.54
S8303	Kobe0065	d6	L1700-29	Rho	Kobe0065 is H-Ras-cRaf1 interaction inhibitor, exhibiting potent activity to competitively inhibit the binding of H-Ras·GTP to c-Raf-1 RBD with a Ki value of 46 ± 13 μM.	3810	39.53
S4620	Cefuroxime sodium	f1	L1700-21	others	Cefuroxime Sodium is a cephalosporin effective against gram-positive and gram-negative bacteria with resistance to β-lactamase.	3518	39.5
S7320	TG003	c2	L1700-24	CDK	TG003 is a potent and ATP-competitive Cdc2-like kinase (Clk) inhibitor with IC50 of 20 nM, 200 nM, and 15 nM for Clk1, Clk2, and Clk4, respectively. No inhibitory effect on Clk3, SRPK1, SRPK2, or PKC.	3292	39.46
S1153	Roscovitine (Seliciclib,CYC202)	b4	L1700-02	CDK	Roscovitine (Seliciclib, CYC202) is a potent and selective CDK inhibitor for Cdc2, CDK2 and CDK5 with IC50 of 0.65 μM, 0.7 μM and 0.16 μM. It shows little effect on CDK4/6. Phase 2.	2128	39.35
S2373	Yohimbine HCl	a2	L1700-11	NULL	Yohimbine has been used as a mydriatic and in the treatment of impotence. It is also alleged to be an aphrodisiac.	2086	39.29
S4645	Armodafinil	b4	L1700-21	others	Armodafinil is the R-enantiomer of the racemic synthetic agent modafinil with central nervous system (CNS) stimulant and wakefulness-promoting activities.	3456	39.29
S7963	TIC10	c11	L1700-27	Akt	TIC10 inactivates Akt and ERK to induce TRAIL through Foxo3a, possesses superior drug properties: delivery across the blood-brain barrier, superior stability and improved pharmacokinetics. Phase 1/2._x000D_	2697	39.27
S4647	Cefmenoxime hydrochloride	d4	L1700-21	others	Cefmenoxime, a potent inhibitor of Enterobacteriaceae, is a cephalosporin antibiotic that is administered intravenously or intramuscularly.	3265	39.26
S4660	Glycopyrrolate	g5	L1700-21	AChR	Glycopyrrolate is a muscarinic antagonist used as an antispasmodic, in some disorders of the gastrointestinal tract, and to reduce salivation with some anesthetics.	3523	39.26
S7138	BMS-833923	d10	L1700-22	Hedgehog/Smoothened	BMS-833923 is an orally bioavailable Smoothened antagonist. Phase 2.	3166	39.26
S4641	Tedizolid Phosphate	h3	L1700-21	others	Tedizolid is an oxazolidinone-class antibiotic. Tedizolid phosphate is a phosphate ester prodrug of the active compound tedizolid.	3352	39.25
S2386	Indirubin	d3	L1700-11	GSK-3	Indirubin is a potent cyclin-dependent kinases and GSK-3β inhibitor with IC50 of about 5 &mu;M and 0.6 &mu;M.	2564	39.22
S4697	Saxagliptin hydrate	e9	L1700-21	DPP-4	Saxagliptin H2O is a selective and reversible DPP4 inhibitor with IC50 of 26 nM.	3341	39.17
S1091	OSI-906 (Linsitinib)	c9	L1700-01	IGF-1R	OSI-906 (Linsitinib) is a selective inhibitor of IGF-1R with IC50 of 35 nM; modestly potent to InsR with IC50 of 75 nM, and no activity towards Abl, ALK, BTK, EGFR, FGFR1/2, PKA etc. Phase 3.	2347	39.14
S7546	Pritelivir (BAY 57-1293)	b7	L1700-25	Others	Pritelivir (BAY 57-1293) is a potent helicase primase inhibitor, exhibiting antiviral effect on herpes simplex virus (HSV) with IC50 of 20 nM for both HSV-1 and HSV-2._x000D_	3653	39.14
S7497	CK-636	c3	L1700-25	Microtubule Associated	CK-636 is an Arp2/3 complex inhibitor with IC50 of 4 μM, 24 μM and 32 μM for inhibition of actin polymerization induced by human, fission yeast and bovine Arp2/3 complex, respectively.	3587	39.11
S1040	Sorafenib Tosylate	g4	L1700-01	VEGFR, PDGFR, Raf	Sorafenib Tosylate (Bay 43-9006) is a multikinase inhibitor of Raf-1, B-Raf and VEGFR-2 with IC50 of 6 nM, 22 nM and 90 nM, respectively.	2784	39.05
S1534	Org 27569	a3	L1700-05	Cannabinoid Receptor	Org 27569 is an allosteric modulator of cannabinoid CB1 receptor, induces a CB1 receptor state that is characterized by enhanced agonist affinity and decreased inverse agonist affinity.	2027	39.05
S4624	5,5-Dimethyloxazolidine-2,4-dione	g1	L1700-21	others	Dimethadione is an anticonvulsant that is the active metabolite of trimethadione.	3440	39
S4689	Deoxycholic acid	g8	L1700-21	others	Deoxycholic acid is a cytolytic agent. The physiologic effect of is by means of decreased cell membrane integrity.	3440	38.98
S4678	Povidone iodine	f7	L1700-21	others	Povidone iodine is an iodinated polyvinyl polymer used as topical antiseptic in surgery and for skin and mucous membrane infections, also as aerosol.	3610	38.94
S7352	Bay 11-7085	e4	L1700-24	IκB/IKK	BAY 11-7085 is an irreversible inhibitor of TNFα-induced <b>IκBα</b> phosphorylation with <b>IC50</b> of 10 μM.	2253	38.94
S7270	SRPIN340	h8	L1700-23	Others	SRPIN340 is a selective SRPK inhibitor with Ki of 0.89 μM for SRPK1, showing no significant inhibitory activity against more than 140 other kinases..	3306	38.91
S7023	Z-VAD-FMK	g1	L1700-22	Caspase	Z-VAD-FMK is a cell-permeable, irreversible pan-caspase inhibitor, blocks all features of apoptosis.	3623	38.87
S1252	Entecavir Hydrate	c3	L1700-03	Others	Entecavir hydrate belongs to the family of medicines called antivirals.	2520	38.81
S4666	Sivelestat sodium	e6	L1700-21	Serine Protease	Sivelestat sodium is a competitive inhibitor of human neutrophil elastase, also inhibits leukocyte elastase obtained from rabbit, rat, hamster and mouse.	3603	38.79
S7037	Wnt-C59 (C59)	h2	L1700-22	Wnt/beta-catenin	Wnt-C59 (C59) is a PORCN inhibitor for Wnt3A-mediated activation of a multimerized TCF-binding site driving luciferase with IC50 of 74 pM.	3271	38.78
S5002	Fingolimod (FTY720) HCl	h10	L1700-21	S1P Receptor, Bcr-Abl, PKC	Fingolimod (FTY720) is a S1P antagonist with IC50 of 0.033 nM.	3329	38.77
S4649	Atipamezole hydrochloride	f4	L1700-21	Adrenergic receptor	Atipamezole is a synthetic α2 adrenergic receptor antagonist. It has also been researched in humans as a potential anti-Parkinsonian drug. Atipamezole hydrochloride is hydrochloride form of atipamezole.	3425	38.69
S7365	AdipoRon	g5	L1700-24	Others	AdipoRon is a novel, and orally bioavailable adiponectin receptor agonist with KD of 1.8 and 3.1 μM for AdipoR1 and AdipoR2, respectively.	3372	38.67
S7128	EPZ-6438	d9	L1700-22	Histone Methyltransferase	EPZ-6438 is a potent, and selective EZH2 inhibitor with Ki and IC50 of 2.5 nM and 11 nM, exhibiting a 35-fold selectivity versus EZH1 and >4,500-fold selectivity relative to 14 other HMTs.	3352	38.62
S7462	PI-1840	c1	L1700-25	Proteasome	PI-1840 is a reversible and selective chymotrypsin-like (CT-L) inhibitor with IC50 of 27 nM with little effects on the other two major proteasome proteolytic activities, trypsin-like (T-L) and postglutamyl-peptide-hydrolysis-like (PGPH-L)._x000D_	3609	38.6
S7285	NMS-873	c10	L1700-23	p97	NMS-873 is an allosteric and specific p97 inhibitor with IC50 of 30 nM.	2576	38.59
S2543	Ceftiofur HCl	e5	L1700-12	Others	Ceftiofur HCl is a cephalosporin <b>antibiotic</b>, used to treat both Gram-positive and Gram-negative bacteria infection.	2493	38.56
S7595	Santacruzamate A (CAY10683)	f10	L1700-25	HDAC	Santacruzamate A (CAY10683) is a potent and selective HDAC inhibitor with IC50 of 119 pM for HDAC2, >3600-fold selectivity over other HDACs. _x000D_	3571	38.56
S4618	Fenoldopam (mesylate)	d1	L1700-21	Dopamine Receptor	Fenoldopam is a selective dopamine-1 receptor (DA1) agonist with natriuretic/diuretic properties. It lowers blood pressure through arteriolar vasodilation.	3529	38.48
S4635	Cyproheptadine hydrochloride	b3	L1700-21	5-HT receptor	Cyproheptadine hydrochloride is non-selective 5HT2 antagonist with IC50 of 0.6 nM. Also a SETD7/9 inhibitor.	3652	38.48
S7096	KY02111	h6	L1700-22	Wnt/beta-catenin	KY02111 promotes differentiation of hPSCs to cardiomyocytes by inhibiting Wnt signaling, may act downstream of APC and GSK3β.	2941	38.47
S7594	Abscisic Acid (Dormin）	e10	L1700-25	Others	Abscisic Acid is a plant hormone, which is involved in many plant developmental processes, modulates ion homeostasis and metabolism, and inhibits germination and seedling growth._x000D_	3739	38.47
S2439	Guanosine	b7	L1700-11	Others	Guanosine is a purine nucleoside comprising guanine attached to a ribose (ribofuranose) ring via a &beta;-N9-glycosidic bond.	2488	38.46
S7612	PX-478 2HCl	g11	L1700-25	HIF	PX-478 2HCl is an orally active, and selective <b>hypoxia-inducible factor-1α (HIF-1α)</b> inhibitor. Phase 1._x000D_	3480	38.46
S7366	LY2119620	h5	L1700-24	AChR	LY2119620 is a specific, and allosteric agonist of human <b>M2 and M4 muscarinic acetylcholine receptors</b>. _x000D_	3395	38.42
S1012	BMS-536924	c2	L1700-01	IGF-1R	BMS-536924 is an ATP-competitive IGF-1R/IR inhibitor with IC50 of 100 nM/73 nM, modest activity for Mek, Fak, and Lck with very little activity for Akt1, MAPK1/2.	2088	38.27
S7111	NLG919	a8	L1700-22	IDO	NLG919 is a potent IDO (indoleamine-(2,3)-dioxygenase) pathway inhibitor with Ki/EC50 of 7 nM/75 nM.	3389	38.26
S4921	MNS (3,4-Methylenedioxy-β-nitrostyrene, MDBN)	e10	L1700-21	Others	MNS is a tyrosine kinases inhibitor, inhibits Syk, Src, p97 with IC50 of 2.5 μM, 29.3 μM and 1.7 μM, respectively.	3362	38.25
S4667	Lidocaine hydrochloride	f6	L1700-21	others	Lidocaine hydrochloride is a local anesthetic and cardiac depressant used as an antiarrhythmia agent.	3363	38.16
S8041	Cobimetinib (GDC-0973, RG7420)	b6	L1700-28	MEK	Cobimetinib (GDC-0973, RG7420) is a potent and highly selective <b>MEK1</b> inhibitor with <b>IC50</b> of 4.2 nM. Phase 3._x000D_	2297	38.14
S1376	Gestodene	c1	L1700-04	Estrogen/progestogen Receptor	Gestodene is a progestogen hormonal contraceptive.	2123	38.09
S8124	BMS-582949	h10	L1700-28	p38 MAPK	BMS-582949 is a potent and selective p38 mitogen-activated protein kinase (p38 MAPK) inhibitor with IC50 of 13nM,inhibiting both p38 kinase activity and activation of p38.	2970	38.09
S1549	Nebivolol	c4	L1700-05	Adrenergic Receptor	Nebivolol selectively inhibits β1-adrenoceptor with IC50 of 0.8 nM.	2099	38.04
S7531	UMI-77	b6	L1700-25	Bcl-2	UMI-77 is a selective <b>Mcl-1</b> inhibitor with <b>K</sub>i</sub></b> of 490 nM, showing selectivity over other members of Bcl-2 family._x000D_	3778	38.03
S4683	Sildenafil Mesylate	b8	L1700-21	PDE	Sildenafil Mesylate is a mesylate form of Sildenafil, an inhibitor of Phosphodiesterase 5.	3349	38.02
S1655	Ezetimibe	a2	L1700-06	Others	Ezetimibe (Zetia) is a compound that lowers cholesterol.	2637	38.01
S1078	MK-2206 2HCl	c8	L1700-01	Akt	MK-2206 2HCl is a highly selective inhibitor of Akt1/2/3 with IC50 of 8 nM/12 nM/65 nM, respectively; no inhibitory activities against 250 other protein kinases observed. Phase 2.	2325	37.95
S2506	Roxithromycin	b2	L1700-12	Others	Roxithromycin is a semi-synthetic macrolide antibiotic. It is used to treat respiratory tract, urinary and soft tissue infections.	2103	37.94
S7378	AEBSF HCl	g6	L1700-24	Serine Protease	AEBSF HCl is a broad spectrum, irreversible serine protease inhibitor._x000D_	3296	37.92
S7579	Ledipasvir (GS5885)	c9	L1700-25	HCV Protease	Ledipasvir (GS5885) is a <b>HCV NS5A polymerase</b> inhibitor, used for the treatment of hepatitis C virus infection._x000D_	3648	37.9
S7492	Uprosertib (GSK2141795)	g2	L1700-25	Akt	Uprosertib (GSK2141795) is a selective, ATP-competitive, and orally bioavailable Akt inhibitor with IC50 of 180 nM, 328 nM, and 38 nM for Akt 1, 2 and 3, respectively. Phase 2.	3649	37.89
S7964	PLX7904	d11	L1700-27	Raf	PLX7904, also known as PB04, is a potent and selective paradox-breaker RAF inhibitor. It is able to efficiently inhibit activation of ERK1/2 in mutant BRAF melanoma cells but does not hyperactivate ERK1/2 in mutant RAS-expressing cells.	3050	37.88
S8107	GSK1016790A	b10	L1700-28	TRPV	GSK1016790A (GSK101) is a novel, potent activator of TRPV4 (transient receptor potential vanilloid 4) with EC50 of 34nM in choroid plexus epithelial cells.	3408	37.87
S1004	Veliparib (ABT-888)	d1	L1700-01	PARP	Veliparib (ABT-888) is a potent inhibitor of PARP1 and PARP2 with Ki of 5.2 nM and 2.9 nM, respectively. It is inactive to SIRT2. Phase 1/2.	2483	37.81
S2480	Loperamide HCl	e10	L1700-11	Opioid Receptor	Loperamide HCl is an opioid-receptor agonist with an ED50 of 0.15 mg/kg.	2761	37.79
S2491	Nitrendipine	e11	L1700-11	Calcium Channel	Nitrendipine is a dihydropyridine calcium channel blocker with an IC50 of 95 nM.	2671	37.72
S2413	Geniposidic acid	b6	L1700-11	Others	Geniposidic acid is an iridoid glucoside, used to treat inflammation, jaundice and hepatic disorders.	2377	37.68
S7086	IWR-1-endo	h5	L1700-22	Wnt/beta-catenin	IWR-1 (endo-IWR 1) is a Wnt pathway inhibitor with IC50 of 180 nM, induces Axin2 protein levels and promotes β-catenin phosphorylation by stabilizing Axin-scaffolded destruction complexes.	2559	37.67
S7493	INH1	h2	L1700-25	Microtubule Associated	INH1 is a cell-permeable Hec1 inhibitor, which specifically disrupts the Hec1/Nek2 interaction._x000D_	3347	37.65
S7941	NCT-501	c10	L1700-27	Dehydrogenase	NCT-501 is a potent and selective inhibitor of Aldehyde Dehydrogenase 1A1 (ALDH1A1) with IC50 of 40 nM.	3165	37.65
S7080	RN486	f5	L1700-22	BTK	RN486 is a potent and selective <b>BTK</b> inhibitor with <b>IC50</b> of 4 nM._x000D_ _x000D_	3445	37.57
S5003	Tacrolimus (FK506)	a11	L1700-21	Others	FK-506 is a 23-membered macrolide lactone, it reduces peptidyl-prolyl isomerase activity by binding to the immunophilin FKBP12 (FK506 binding protein) creating a new complex.	3254	37.56
S7912	PD-1/PD-L1 inhibitor 2	d8	L1700-27	Others	PD-1/PD-L1 inhibitor 2 is a <b>PD-1/PD-L1</b> interaction inhibitor. _x000D_	3539	37.52
S7422	KN-62	a9	L1700-24	Ca2+/calmodulin-dependent protein kinase II (CaMKII)	KN-62 is a potent and specific inhibitor of Ca2+/calmodulin-dependent protein kinase II (CaMKII) with Ki of 0.9 μM.	3687	37.5
S7918	Bromodeoxyuridine (BrdU)	a9	L1700-27	DNA/RNA Synthesis	Bromodeoxyuridine (BrdU) is a nucleoside analog that competes with thymidine for incorporation into DNA, and used in the detection of proliferating cells. _x000D_	3033	37.49
S2564	Cloxacillin Sodium	d7	L1700-12	Others	Cloxacillin Sodium is a sodium salt of cloxacillin that is a penicillinase-resistant, acid resistant, semi-synthetic penicillin.	2367	37.46
S7040	AZD3514	c3	L1700-22	Androgen Receptor	AZD3514 is a potent and oral androgen receptor downregulator with Ki of 2.2 μM and has ability of reducing AR protein expression.	3317	37.46
S7280	Edoxaban	g9	L1700-23	Factor Xa	Edoxaban is a selective factor Xa inhibitor with Ki of 0.561 nM, >10 000-fold selectivity over thrombin and FIXa, and is also an orally bioavailable anticoagulant drug.	3375	37.46
S7300	PJ34 HCl	e11	L1700-23	PARP	PJ34 HCl is the hydrochloride salt of PJ34, which is a PARP inhibitor with EC50 of 20 nM and is equally potent to PARP1/2.	3243	37.46
S1601	Reserpine	b7	L1700-05	Others	Reserpine is an indole alkaloid antipsychotic and antihypertensive drug that has been used for the control of high blood pressure and for the relief of psychotic symptoms.	2203	37.45
S7033	GSK2656157	e2	L1700-22	PERK	GSK2656157 is an ATP-competitive and highly selective inhibitor of PERK with IC50 of 0.9 nM, 500-fold greater against a panel of 300 kinases.	3276	37.37
S2459	Clozapine	a9	L1700-11	5-HT Receptor	Clozapine (Clozaril) is a potent 5-HT1C receptor antagonist with an IC50 of 110 nM for 5-HT-stimulated phosphoinositide hydrolysis.	2192	37.35
S2633	NPS-2143	f2	L1700-13	CaSR	NPS 2143 is a novel potent and selective antagonist of Ca(2+) receptor with IC50 of 43 nM.	2222	37.35
S4001	Cabozantinib malate (XL184)	g8	L1700-16	VEGFR	Cabozantinib malate is the malate of Cabozantinib, a potent VEGFR2 inhibitor with IC50 of 0.035 nM and also inhibits c-Met, Ret, Kit, Flt-1/3/4, Tie2, and AXL with IC50 of 1.3 nM, 4 nM, 4.6 nM, 12 nM/11.3 nM/6 nM, 14.3 nM and 7 nM, respectively.	2234	37.32
S7483	DMOG	b2	L1700-25	Hydroxylase	DMOG is an antagonist of α-ketoglutarate cofactor and inhibitor for HIF prolyl hydroxylase.	3865	37.28
S4668	Procaine	g6	L1700-21	Sodium Channel	Procaine is a benzoic acid derivative with local anesthetic and antiarrhythmic properties. Procaine binds to and inhibits voltage-gated sodium channels, thereby inhibiting the ionic flux required for the initiation and conduction of impulses.	3353	37.27
S4648	Dantrolene sodium	e4	L1700-21	others	Dantrolene sodium ia a skeletal muscle relaxant that acts by interfering with excitation-contraction coupling in the muscle fiber.	3471	37.25
S1112	SGX-523	f11	L1700-01	c-Met	SGX-523 is a selective Met inhibitor with IC50 of 4 nM, no activity to BRAFV599E, c-Raf, Abl and p38α. Phase 1.	2583	37.22
S7517	AZD7545	g4	L1700-25	Others	AZD7545 is a potent PDHK inhibitor with IC50 of 36.8 nM and 6.4 nM for PDHK1 and PDHK2, respectively.	3551	37.22
S2475	Imatinib (STI571)	b10	L1700-11	PDGFR,c-Kit, v-Abl	Imatinib is a multi-target inhibitor of v-Abl, c-Kit and PDGFR with IC50 of 0.6 μM, 0.1 μM and 0.1 μM, respectively.	2575	37.21
S4655	Sulpiride	b5	L1700-21	Dopamine Receptor	Sulpiride is a dopamine D2-receptor antagonist. It has been used therapeutically as an antidepressant, antipsychotic, and as a digestive aid.	3328	37.19
S7098	PD123319	b7	L1700-22	RAAS	PD 123319 is a potent, selective AT2 angiotensin II receptor antagonist with IC50 of 34 nM.	3368	37.17
S4638	Desogestrel	e3	L1700-21	others	Desogestrel is a synthetic progestational hormone used often as the progestogenic component of combined oral contraceptive agents.	3328	37.16
S7292	RG2833 (RGFP109)	f10	L1700-23	HDAC	RG2833 (RGFP109) is a brain-penetrant HDAC inhibitor with IC50 of 60 nM and 50 nM for HDAC1 and HDAC3, respectively.	2839	37.15
S8014	GW9508	e3	L1700-28	GPR	GW9508 is a potent and selective agonist for FFA1 (GPR40) with pEC50 of 7.32, 100-fold selective against GPR120, stimulates insulin secretion in a glucose-sensitive manner.	3440	37.14
S4685	Efavirenz	c8	L1700-21	Reverse Transcriptase	Efavirenz is a synthetic non-nucleoside reverse transcriptase (RT) inhibitor with antiviral activity.	3142	37.13
S7213	Thiamet G	h4	L1700-23	Others	Thiamet G is a potent, selective O-GlcNAcase inhibitor with Kiof 21 nM, while exhibiting 37,000-fold selectivity over human lysosomal –hexosaminidase.	3466	37.13
S2535	Econazole nitrate	g4	L1700-12	Others	Econazole nitrate (Spectazole) is an imidazole class antifungal medication.	2258	37.06
S5001	Tofacitinib (CP-690550) Citrate	g10	L1700-21	JAK	Tofacitinib citrate (CP-690550 citrate) is a novel inhibitor of JAK3 with IC50 of 1 nM, 20- to 100-fold less potent against JAK2 and JAK1.	2946	37.06
S1574	BIRB 796 (Doramapimod)	a6	L1700-05	p38 MAPK	BIRB 796 (Doramapimod) is a highly selective p38α MAPK inhibitor with Kd of 0.1 nM, 330-fold greater selectivity versus JNK2, weak inhibition for c-RAF, Fyn and Lck, insignificant inhibition of ERK-1, SYK, IKK2, ZAP-70, EGFR, HER2, PKA, PKC, PKCα/β/γ.	2322	37
S4617	Dextromethorphan (hydrobromide hydrate)	c1	L1700-21	others	Dextromethorphan is an antitussive (cough suppressant) drug of the morphinan class with sedative, dissociative, and stimulant properties (at higher doses).	3458	37
S2186	SB505124	g7	L1700-09	TGF-beta/Smad	SB505124 is a selective inhibitor of TGFβR for ALK4, ALK5 with IC50 of 129 nM and 47 nM, respectively, also inhibits ALK7, but does not inhibit ALK1, 2, 3, or 6.	2373	36.98
S7513	Trelagliptin	d4	L1700-25	DPP-4	Trelagliptin is a highly selective, long-acting DPP-4 inhibitor. Phase 3.	3935	36.93
S7540	SB273005	f6	L1700-25	Integrin	SB273005 is a potent <b>integrin</b> inhibitor with <b>K<sub>i</sub></b> of 1.2 nM and 0.3 nM for αvβ3 receptor and αvβ5 receptor, respectively._x000D_	3555	36.93
S2499	Phenoxybenzamine HCl	d1	L1700-12	Androgen Receptor	Phenoxybenzamine HCl is a non-specific, irreversible alpha antagonist with an IC50 of 550 nM.	2123	36.9
S8016	TAK-438	g3	L1700-28	Potassium Channel	TAK-438 is a novel P-CAB (potassium-competitive acid blocker) that reversibly inhibits H+/K+, ATPase with IC50 of 19 nM (pH 6.5), controls gastric acid secretion. Phase 3.	3315	36.86
S7544	Vacquinol-1	h6	L1700-25	JNK	Vacquinol-1 is an MKK4 activator, which rapidly and selectively induces glioma cell death.	3537	36.84
S7035	XL388	f2	L1700-22	mTOR	XL388 is a highly potent, selective, ATP-competitive inhibitor of <b> mTOR</b> with <b>IC50</b> of 9.9 nM, 1000-fold selectivity over the closely related PI3K kinases.	2629	36.82
S4676	Gluconolactone	d7	L1700-21	others	Gluconolactone, produced by enzymatic oxidation of D-glucose oxidation, is a carbohydrases inhibitor and calculi dissolution agent.	3399	36.8
S7265	MM-102	e8	L1700-23	Histone Methyltransferase	MM-102 is a high-affinity peptidomimetic MLL1 inhibitor with IC50 of 0.4 μM.	3421	36.8
S2163	PF-4708671	b6	L1700-09	S6 Kinase	PF-4708671 is a cell-permeable inhibitor of p70 ribosomal S6 kinase (S6K1 isoform) with Ki/IC50 of 20 nM/160 nM, 400-fold greater selectivity for S6K1 than S6K2, and 4- and >20-fold selectivity for S6K1 than MSK1 and RSK1/2, respectively. First S6K1-speci	2349	36.78
S7211	PF-04418948	g4	L1700-23	Others	PF-04418948 is a potent and selective prostaglandin <b>EP₂ receptor</b> antagonist with <b>IC50</b> of 16 nM. Phase 1._x000D_	3666	36.78
S7393	Aloxistatin	h7	L1700-24	Cysteine Protease	Aloxistatin is an irreversible and membrane-permeable cysteine protease inhibitor.	3454	36.77
S1342	Genistein	g9	L1700-03	EGFR	Genistein, a phytoestrogen found in soy products, is a highly specific inhibitor of protein tyrosine kinase (PTK) which blocks the mitogenic effect mediated by EGF on NIH-3T3 cells with IC50 of 12μM or by insulin with IC50 of 19 μM.	2046	36.76
S7440	LEE011	c10	L1700-24	CDK	LEE011 is an orally available, and highly specific CDK4/6 inhibitor.	3396	36.76
S4636	Teneligliptin hydrobromide	c3	L1700-21	DPP-4	Teneligliptin is a novel, potent, and long-lasting dipeptidyl peptidase-4 inhibitor; competitively inhibited human plasma, rat plasma, and human recombinant DPP-4 in vitro, with IC50 values of approximately 1 nM.	3321	36.74
S4663	Fusidate Sodium	b6	L1700-21	others	Fusidate Sodium is a sodium salt form of fusidic acid, a bacteriostatic antibiotic derived from the fungus Fusidium coccineum and used as a topical medication to treat skin infections.	3454	36.71
S7381	Pepstatin A	b7	L1700-24	Others	Pepstatin A is a potent aspartic protease inhibitor, and also inhibits HIV replication.	3590	36.7
S1139	ADL5859 HCl	g2	L1700-02	Opioid Receptor	ADL5859 HCl is a δ-opioid receptor agonist with Ki of 0.8 nM, selectivity against opioid receptor κ, μ, and weak inhibitory activity at the hERG channel. Phase 2.	2520	36.65
S7906	PFI-4	h7	L1700-27	Epigenetic Reader Domain	PFI-4 is a potent and selective <b>BRPF1 bromodomain</b> inhibitor with <b>IC50</b> of 80 nM._x000D_	3344	36.64
S7607	BQU57	c11	L1700-25	Others	BQU57, a derivative of RBC8, is a selective <b>GTPase Ral</b> inhibitor relative to the GTPases Ras and RhoA. _x000D_	3697	36.62
S1060	Olaparib (AZD2281, Ku-0059436)	e6	L1700-01	PARP	Olaparib (AZD2281, KU0059436) is a selective inhibitor of PARP1/2 with IC50 of 5 nM/1 nM, 300-times less effective against tankyrase-1. Phase 1/2.	2267	36.61
S8185	FPS-ZM1	h2	L1700-29	others	FPS-ZM1 is a blood-brain-barrier permeant, non-toxic, tertiary amide compound which is a high affinity RAGE-specific inhibitor, blocking Aβ binding to the V domain of RAGE.	3151	36.58
S4680	Protirelin	h7	L1700-21	others	Protirelin is a tripeptide that stimulates the release of thyrotropin and prolactin.	3383	36.56
S7024	Stattic	h1	L1700-22	STAT	Stattic, the first nonpeptidic small molecule, potently inhibits STAT3 activation and nuclear translocation with IC50 of 5.1 μM, highly selectivity over STAT1.	2878	36.56
S7231	GSK2801	h5	L1700-23	Epigenetic Reader Domain	GSK2801 is a selective bromodomains <b>BAZ2A/B</b> inhibitor with <b>K<sub>D</sub></b> of 257 nM and 136 nM, respectively._x000D_	3297	36.52
S7585	SB-334867	g9	L1700-25	OX Receptor	SB-334867 is a selective <b>orexin-1 (OX1) receptor</b> antagonist._x000D_	3244	36.52
S1180	XAV-939	b7	L1700-02	Wnt/beta-catenin	XAV-939 selectively inhibits Wnt/β-catenin-mediated transcription through tankyrase1/2 inhibition with IC50 of 11 nM/4 nM, regulates axin levels and does not affect CRE, NF-κB or TGF-β.	2810	36.5
S6003	Ataluren (PTC124)	d11	L1700-21	Others	PTC124 (Ataluren) selectively induces ribosomal read-through of premature but not normal termination codons, with EC50 of 0.1 μM, may provide treatment for genetic disorders caused by nonsense mutations (e.g. CF caused by CFTR nonsense mutation). Phase 3.	3381	36.49
S7079	SGC 0946	e5	L1700-22	Histone Methyltransferase	SGC 0946 is a highly potent and selective DOT1L methyltransferase inhibitor with IC50 of 0.3 nM, is inactive against a panel of 12 PMTs and DNMT1.	3479	36.49
S7233	Bromosporine	a6	L1700-23	Epigenetic Reader Domain	Bromosporine is a broad spectrum inhibitor for bromodomains with IC50 of 0.41 μM, 0.29 μM, 0.122 μM and 0.017 μM for BRD2, BRD4, BRD9 and CECR2, respectively.	2402	36.47
S1164	Lenvatinib (E7080)	c5	L1700-02	VEGFR	E7080 (Lenvatinib) is a multi-target inhibitor, mostly for VEGFR2(KDR)/VEGFR3(Flt-4) with IC50 of 4 nM/5.2 nM, less potent against VEGFR1/Flt-1, ~10-fold more selective for VEGFR2/3 against FGFR1, PDGFRα/β. Phase 3.	2608	36.46
S1494	LY2228820	d4	L1700-30	p38 MAPK	LY2228820 is a novel and potent inhibitor of p38 MAPK with IC50 of 7 nM, does not alter p38 MAPK activation. Phase 1/2.	3236	36.44
S8289	NQDI-1	h5	L1700-29	Caspase	NQDI 1, an inhibitor of ASK1(apoptosis signal-regulating kinase 1), attenuates acute ischemic renal injury by modulating oxidative stress and cell death.	2810	36.43
S7093	IPA-3	f6	L1700-22	PAK	IPA-3 is a selective non-ATP competitive Pak1 inhibitor with IC50 of 2.5 μM, no inhibition to group II PAKs (PAKs 4-6).	4301	36.37
S7070	GSK J4 HCl	h4	L1700-22	Others	GSK J4 HCl is a cell permeable prodrug of GSK J1, which is the first selective inhibitor of the H3K27 histone demethylase JMJD3 and UTX with IC50 of 60 nM and inactive against a panel of demethylases of the JMJ family.	3238	36.35
S7301	IWP-L6	f11	L1700-23	Wnt/beta-catenin	IWP-L6 is a highly potent Porcn inhibitor with EC50 of 0.5 nM.	3150	36.33
S8047	Dynasore	f6	L1700-28	Dynamin	Dynasore is a cell-permeable, reversible non-competitive dynamin inhibitor of GTPase activity of dynamin 1/2, with IC50 of 15 μM, also inhibits the mitochondrial dynamin Drp1, with no effect against other small GTPase.	3386	36.33
S7379	E-64	h6	L1700-24	Cysteine Protease	E-64 is an irreversible and selective cysteine protease inhibitor with IC50 of 9 nM for papain.	3225	36.3
S4675	Tiagabine	c7	L1700-21	GABA Receptor	Tiagabine is an anti-convulsive medication and a selective gamma-aminobutyric acid (GABA) reuptake inhibitor.	3413	36.29
S7092	SANT-1	e6	L1700-22	Smoothened	SANT-1 directly binds to Smoothened (Smo) receptor with Kd of 1.2 nM and inhibits Smo agonist effects with IC50 of 20 nM.	3397	36.28
S8302	SR-12813	c6	L1700-29	others	SR-12813 is a pregnane X receptor (PXR) agonist.	3606	36.28
S8240	SMER28	h4	L1700-29	Autophagy	SMER28 is a small-molecule enhancer (SMER) of autophagy, inducing autophagy independently of rapamycin in mammalian cells.	3110	36.26
S7130	PR-619	f9	L1700-22	DUB	PR-619 is a non-selective, reversible inhibitor of the deubiquitinylating enzymes (DUBs) with EC50 of 1-20 μM.	2678	36.23
S8034	Apremilast (CC-10004)	d5	L1700-28	PDE	Apremilast (CC-10004) is a potent and orally active PDE4 and TNF-α inhibitor with IC50 of 74 nM and 77 nM, respectively.	3342	36.23
S1257	Posaconazole	f3	L1700-03	Others	Posaconazole is a sterol C14ɑ demethylase inhibitor with an IC50 of 0.25 nM.	2320	36.21
S7573	GSK2830371	g8	L1700-25	Angiogenesis	GSK2830371 is an orally active, allosteric <b>Wip1 phosphatase</b> inhibitor with <b>IC50</b> of 6 nM._x000D_	3601	36.21
S7072	NMDA (N-Methyl-D-aspartic acid)	b5	L1700-22	GluR	NMDA（N-Methyl-D-aspartic acid）is a specific agonist for NMDA receptor mimicking the action of glutamate, the neurotransmitter which normally acts at that receptor. Phase 4.	3403	36.18
S1346	Heparin sodium	d3	L1700-30	Thrombin	Heparin sodium, a sulfated polysaccharide belonging to the family of glycosaminoglycans, has numerous important biological activities associated with its interaction with diverse proteins, used as an anticoagulant.	3585	36.15
S7243	Ferrostatin-1 (Fer-1)	h6	L1700-23	Ferroptosis	Ferrostatin-1 (Fer-1) is a potent and selective inhibitor of ferroptosis with EC50 of 60 nM.	3142	36.09
S7377	Aprotinin	f6	L1700-31	Serine Protease	Aprotinin is a small protein serine protease inhibitor, used to reduce perioperative blood loss and transfusion.	3464	36.09
S1049	Y-27632 2HCl	g5	L1700-01	ROCK	Y-27632 2HCl is a selective ROCK1 (p160ROCK) inhibitor with Ki of 140 nM, exhibits >200-fold selectivity over other kinases, including PKC, cAMP-dependent protein kinase, MLCK and PAK.	2795	36.07
S7223	RepSox	e5	L1700-23	TGF-beta/Smad	RepSox is a potent and selective inhibitor of the TGFβR-1/ALK5 with IC50 of 23 nM and 4 nM for ATP binding to ALK5 and ALK5 autophosphorylation, respectively.	3118	36.03
S1260	Cinacalcet HCl	a4	L1700-03	CaSR	AMG-073 represents a new class of compounds for the treatment of hyperparathyroidism.	2020	36
S2522	L-Adrenaline	e3	L1700-12	Others	L-Adrenaline belongs to a group of the compounds known as catecholamines.	2298	36
S7995	Ripasudil (K-115)	f1	L1700-28	ROCK	Ripasudil (K-115) is potent ROCK inhibitor with IC50 of 51 nM and 19 nM for ROCK1 and ROCK2, respectively, used for the treatment of glaucoma and ocular hypertension.	3073	35.96
S2597	Oseltamivir Phosphate	b10	L1700-12	Others	Oseltamivir Phosphate is a potent and selective inhibitor of the neuraminidase that is essential for replication of influenza A and B viruses, used to prevent influenza.	2230	35.95
S2476	Itraconazole	c10	L1700-11	Others	Itraconazole is a triazole antifungal agent.	2198	35.94
S4696	ArbinoxaMine Maleate	d9	L1700-21	Histamine Receptor	Carbinoxamine maleate is a histamine-H1 receptor blocking agent with antihistamine and anticholinergic properties.	3194	35.94
S7559	ODM-201	h7	L1700-25	Androgen Receptor	ODM-201 is a novel <b>androgen receptor</b> (AR) antagonist that blocks AR nuclear translocation with <b>K<sub>i</sub></b> of 11 nM. Phase 3._x000D_	2963	35.94
S1262	Avagacestat (BMS-708163)	c4	L1700-03	Gamma-secretase	Avagacestat (BMS-708163) is a potent, selective, orally bioavailable γ-secretase inhibitor of Aβ40 and Aβ42 with IC50 of 0.3 nM and 0.27 nM, demonstrating a 193-fold selectivity against Notch. Phase 2.	2609	35.91
S8048	ABT-199 (GDC-0199)	g6	L1700-28	Bcl-2	ABT-199 (GDC-0199) is a Bcl-2-selective inhibitor with Ki of <0.01 nM, >4800-fold more selective versus Bcl-xL and Bcl-w, and no activity to Mcl-1. Phase 2.	3519	35.91
S7779	Smoothened Agonist (SAG) HCl	c1	L1700-27	Hedgehog/Smoothened	Smoothened Agonist (SAG) HCl is a cell-permeable <b>Smoothened</b> (Smo) agonist with <b>EC50</b> of 3 nM in Shh-LIGHT2 cells.	3158	35.9
S4085	Levobetaxolol HCl	b6	L1700-17	Others	Levobetaxolol exhibits a higher affinity at cloned human β1 and β2 receptors with Ki value of 0.76 nM and 32.6 nM, respectively.	2732	35.86
S1071	HA14-1	f7	L1700-01	Bcl-2	HA14-1 is a non-peptidic ligand of a Bcl-2 surface pocket with IC50 of ~9 μM.	2714	35.84
S6002	NXY-059	c11	L1700-21	Others	NXY-059 is a novel nitrone, shows efficacious neuroprotective effects.	3391	35.83
S4121	Succinylcholine Chloride Dihydrate	d2	L1700-31	AChR	Succinylcholine Chloride Dihydrate is a nicotinic AChR agonist and also acts as a depolarizing neuromuscular blocker.	3663	35.79
S7515	VGX-1027	e4	L1700-25	Others	VGX-1027 is an orally active immunomodulator. Phase 1.	3740	35.77
S4662	Atazanavir	a6	L1700-21	HIV Protease	Atazanavir is an azapeptide and HIV-protease inhibitor that is used in the treatment of HIV infections and AIDS in combination with other anti-HIV agents.	3377	35.76
S7430	SB-3CT	e9	L1700-24	MMP	SB-3CT is an effective and selective gelatinase inhibitor with Ki of 13.9 nM and 600 nM for MMP-2 and MMP-9, respectively._x000D_	3585	35.76
S8056	Lomeguatrib	d7	L1700-28	DNA Methyltransferase	Lomeguatrib is a potent inhibitor of O6-alkylguanine-DNA-alkyltransferase with IC50 of 5 nM.	2975	35.76
S7083	LDK378	g5	L1700-22	ALK	LDK378 is potent inhibitor against ALK with IC50 of 0.2 nM, shows 40- and 35-fold selectivity against IGF-1R and InsR, respectively. Phase 2.	3182	35.75
S7188	CID755673	b3	L1700-23	Others	CID755673 is a cell-active pan-<b>PKD1/2/3</b> inhibitor with <b>IC50</b> of 180 nM, 280nM, and 227 nM, respectively, about 200-fold selectivity over other CAMKs. _x000D_	3352	35.75
S7582	Anacardic Acid	e9	L1700-25	Histone Acetyltransferase	Anacardic Acid is a potent inhibitor of <b>p300 and p300/CBP-associated factor histone acetyltranferases</b>, which also has antibacterial activity, antimicrobial activity,_x000D_ prostaglandin synthase inhibition, and tyrosinase and lipoxygenase inhibition. _x000D_	3795	35.74
S7171	GKT137831	b2	L1700-23	Others	GKT137831 is a potent, dual <b>NADPH oxidase NOX1/NOX4</b> inhibitor with <b>K<sub>i</sub></b> of 110 nM and 140 nM, respectively. Phase 2._x000D_	3580	35.7
S7241	AGI-6780	f6	L1700-23	Dehydrogenase	AGI-6780 is a potent and selective inhibitor of IDH2 R140Q mutant with IC50 of 23 nM.	3409	35.69
S7608	UM171	d11	L1700-25	Others	UM171 is a potent agonist of human hematopoietic stem cell renewal, independently of AhR suppression._x000D_	3355	35.68
S7229	RGFP966	g5	L1700-23	HDAC	RGFP966 is an HDAC3 inhibitor with IC50 of 0.08 μM, exhibits > 200-fold selectivity over other HDAC.	2928	35.66
S7490	WIKI4	f2	L1700-25	Wnt/beta-catenin	WIKI4 is a novel Tankyrase inhibitor with IC50 of 15 nM for TNKS2, and leads to inhibition of Wnt/beta-catenin signaling. _x000D_	3009	35.65
S1385	Mosapride Citrate	b2	L1700-04	5-HT Receptor	Mosapride Citrate is a gastroprokinetic agent that acts as a selective 5HT4 agonist.	2690	35.64
S1794	Fenofibrate	a2	L1700-07	NULL	Fenofibrate (Tricor, Trilipix) is a compound of the fibrate class and fibric acid derivative.	2058	35.64
S1082	Vismodegib (GDC-0449)	e8	L1700-01	Hedgehog, P-gp	Vismodegib (GDC-0449) is a potent, novel and specific hedgehog inhibitor with IC50 of 3 nM and also inhibits P-gp with IC50 of 3.0 μM.	3091	35.61
S7087	GSK2334470	a6	L1700-22	PDK-1	GSK2334470 is a novel PDK1 inhibitor with IC50 of ~10 nM, with no activity at other close related AGC-kinases.	3164	35.58
S7114	NU6027	c8	L1700-22	CDK	NU6027 is a potent ATR/CDK inhibitor, inhibits CDK1/2, ATR and DNA-PK with Ki of 2.5 μM/1.3 μM, 0.4 μM and 2.2 μM, enter cells more readily than the 6-aminopurine-based inhibitors.	3184	35.57
S7289	PFK15	d10	L1700-23	6-phosphofructo-2-kinase (PFKFB3)	PFK15 is a potent and selective 6-phosphofructo-2-kinase (PFKFB3) with IC50 of 207 nM.	2533	35.55
S7115	AMG-517	d8	L1700-22	TRPV	AMG 517 is a potent and selective TRPV1 antagonist, antagonizes capsaicin, proton, and heat activation of TRPV1 with IC50 of 0.76 nM, 0.62 nM and 1.3 nM.	3418	35.54
S7795	ORY-1001 (RG-6016)	c2	L1700-27	Histone Demethylase	ORY-1001 (RG-6016) is an orally active and selective lysine-specific demethylase <b>LSD1/KDM1A</b> inhibitor with <b>IC50</b> of <20 nM, with high selectivity against related FAD dependent aminoxidases. Phase 1._x000D_	3386	35.53
S7500	HJC0350	f3	L1700-25	Others	HJC0350 is a potent and selective EPAC2 inhibitor with IC50 of 0.3 μM, exhibiting no inhibition on Epac1._x000D_	3713	35.52
S2512	Tenoxicam	g2	L1700-12	Others	Tenoxicam is a good HO. radicals scavenger with an IC50 of 56.7 μM	2317	35.49
S7317	WZ4003	h1	L1700-24	AMPK	WZ4003 is a highly specific NUAK kinase inhibitor with IC50 of 20 nM and 100 nM for NUAK1 and NUAK2, respectively, without significant inhibition on 139 other kinases.	3289	35.49
S1235	Letrozole	a2	L1700-03	Aromatase	Letrozole is a third generation inhibitor of aromatase with IC50 of 0.07-20 nM.	2001	35.45
S2720	ZM 336372	b9	L1700-13	Raf	ZM 336372 is a potent and selective c-Raf inhibitor with IC50 of 70 nM, 10-fold selectivity over B-RAF, no inhibition to PKA/B/C, AMPK, p70S6, etc.	2686	35.45
S7326	Tasisulam	f2	L1700-24	Caspase	Tasisulam is an antitumor agent and an apoptosis inducer via the intrinsic pathway. Phase 3	3235	35.44
S7548	Rilmenidine Phosphate	c7	L1700-31	Others	Rilmenidine Phosphate is a selective I(1) imidazoline receptor agonist, used for the treatment of hypertension.	3760	35.42
S1444	Ziprasidone HCl	f6	L1700-04	Others	Ziprasidone HCl was the fifth atypical antipsychotic.	2822	35.41
S2075	Rosiglitazone HCl	b10	L1700-08	PPAR	Rosiglitazone HCl is a blood glucose-lowering drugs, stimulating insulin secretion by binding to the PPAR receptors in fat cells.	2148	35.39
S7007	MEK162 (ARRY-162, ARRY-438162)	h11	L1700-21	MEK	ARRY-438162 is a potent inhibitor of MEK1/2 with IC50 of 12 nM.	2001	35.39
S7076	T0901317	c5	L1700-22	Liver X Receptor	T0901317 is a potent and selective agonist for both LXR and FXR, with EC50 of ~50 nM and 5 μM, respectively.	3215	35.33
S7581	GSK J1	d9	L1700-25	Histone Demethylase	GSK-J1 is a highly potent H3K27 <b>histone demethylase</b> inhibitor with <b>IC50</b> of 28 nM and 53 nM in cell-free assays for JMJD3 (KDM6B) and UTX (KDM6A), respectively, >10-fold selectivity over other tested demethylases._x000D_	3690	35.31
S7593	Splitomicin	d10	L1700-25	Sirtuin	Splitomicin is a selective <b>NAD(+)-dependent histone deacetylase Sir2p</b> inhibitor with <b>IC50</b> of 60 μM, showing a higher activity in a cell-based assay._x000D_	3674	35.3
S1097	BTZ043 Racemate	a10	L1700-01	Others	BTZ043 racemate is a decaprenylphosphoryl-β-D-ribose 2'-epimerase (DprE1) inhibitor acting as a new antimycobacterial agent that kill Mycobacterium tuberculosis.	2202	35.27
S2519	Naphazoline HCl	c3	L1700-12	Adrenergic Receptor	Naphazoline hydrochloride (Naphcon) is an ocular vasoconstrictor and imidazoline derivative sympathomimetic amine.	2435	35.26
S4907	SC-514	b10	L1700-21	IκB/IKK	SC-514 is an orally active, ATP-competitive IKK-2 inhibitor with IC50 of 3-12 μM, blocks NF-κB-dependent gene expression, does not inhibit other IKK isoforms or other serine-threonine and tyrosine kinases.	3228	35.23
S1813	Amlodipine besylate (Norvasc)	b3	L1700-07	Others	Amlodipine (Norvasc) is a long-acting calcium channel blocker with an IC50 of 1.9 nM.	2165	35.22
S7029	AZD2461	c2	L1700-22	PARP	AZD2461 is a novel PARP inhibitor with low affinity for Pgp than Olaparib. Phase 1.	3206	35.22
S7153	10058-F4	g11	L1700-22	c-Myc	10058-F4 is a c-Myc inhibitor that specificallly inhibits the c-Myc-Max interaction and prevents transactivation of c-Myc target gene expression.	3155	35.16
S7829	CB1954	b4	L1700-27	others	CB1954(Tretazicar) is a anticancer prodrug that is converted in the presence of the enzyme NQO2 and co-substrate caricotamide ( EP-0152R) (EP) into a potent cytotoxic bifunctional alkylating agent.It can be activated by NAD(P)H quinone oxidoreductase 2.	3274	35.15
S1975	Aripiprazole	d2	L1700-08	5-HT Receptor	Aripiprazole is a human 5-HT1A receptor partial agonist with a Ki of 4.2 nM.	2199	35.13
S8042	GW2580	c6	L1700-28	CSF-1R	GW2580 is a selective CSF-1R inhibitor for c-FMS with IC50 of 30 nM, 150- to 500-fold selective compared to b-Raf, CDK4, c-KIT, c-SRC, EGFR, ERBB2/4, ERK2, FLT-3, GSK3, ITK, JAK2 etc.	3454	35.12
S7501	HO-3867	g3	L1700-25	STAT	HO-3867, an analog of curcumin, is a selective STAT3 inhibitor._x000D_	3415	35.07
S1407	Bimatoprost	c4	L1700-04	Others	Bimatoprost is a prostaglandin analog used topically (as eye drops) to control the progression of glaucoma and in the management of ocular hypertension.	2624	35.06
S7423	KN-93 Phosphate	b9	L1700-24	CaMK	KN-93 Phosphate is a potent and specific inhibitor of Ca2+/calmodulin-dependent protein kinase II (CaMKII) with Ki of 0.37 μM, no remarkable inhibitory effects on APK, PKC, MLCK or Ca2+-PDE activities.	3305	35.06
S1708	Hydrochlorothiazide	b6	L1700-06	Others	Hydrochlorothiazide is a first line diuretic compound of the thiazide class.	2555	35.02
S1768	Cefditoren Pivoxil	b11	L1700-06	5-alpha Reductase	Cefditoren pivoxil is used to treat uncomplicated skin and skin structure infections, etc.	2368	35.02
S7530	EW-7197	a6	L1700-25	TGF-beta/Smad	EW-7197 is a highly potent, selective, and orally bioavailable <b>TGF-β receptor ALK4/ALK5</b> inhibitor with <b>IC50</b> of 13 nM and 11 nM, respectively. Phase 1._x000D_	3950	35.02
S7832	SGC707	c4	L1700-27	Histone Methyltransferase	SGC707 is a potent, selective and cell-active allosteric inhibitor of protein arginine methyltransferase 3 (PRMT3) with IC50 and Kd of 31 nM and 53 nM, respectively.	3430	35.02
S8036	Butein	e5	L1700-28	EGFR	Butein, a plant polyphenol isolated from <i>Rhus verniciflua</i>, is able to inhibit the activation of protein tyrosine kinase, NF-κB and STAT3, also inhibits EGFR	3578	35.02
S1859	Diethylstilbestrol	b6	L1700-07	Others	Diethylstilbestrol, a synthetic nonsteroidal estrogen used in the treatment of menopausal and postmenopausal disorders.	2494	35.01
S2517	Maprotiline HCl	b3	L1700-12	Reuptake inhibitor	Maprotiline hydrochloride (Deprilept, Ludiomil, Psymion) is a selective noradrenalin re-uptake inhibitor and a tetracyclic antidepressant.	2255	35
S1201	Dimesna	d9	L1700-02	Others	Dimesna is an uroprotective agent used to decrease urotoxicity.	2748	34.98
S3116	Sulfathiazole	b2	L1700-16	Others	Sulfathiazole is an organosulfur compound that has been used as a short-acting sulfa drug.	2671	34.98
S7952	Ozanimod (RPC1063)	h10	L1700-27	S1P Receptor	Ozanimod (RPC1063) is a selective oral S1P Receptor 1 modulator. Phase 3.	3302	34.98
S2376	Ammonium Glycyrrhizinate	d2	L1700-11	Others	Ammonium Glycyrrhizinate inhibits growth and cytopathology of several unrelated DNA and RNA viruses.	2564	34.95
S7834	Cyclo (-RGDfK)	d4	L1700-27	Integrin	Cyclo (-RGDfK) is a potent and selective <b>αvβ3 integrin</b> inhibitor._x000D_	3337	34.95
S1915	Sulfamethoxazole	a10	L1700-07	Others	Sulfamethoxazole is a sulfonamide bacteriostatic antibiotic with an IC50 of 2.7 μM.	2026	34.88
S2489	Nateglinide	d11	L1700-11	Potassium Channel	Nateglinide is an insulin secretagog agent that lowers blood glucose levels by stimulating insulin secretion from the pancreas.	2802	34.88
S4625	Alcaftadine	h1	L1700-21	Histamine Receptor	Alcaftadine is a high affinity ligand for the H1 receptor, with a pKi (8.5) that is comparable with that of other H1 antihistamines. Alcaftadine is also an antagonist for H2 and H4 receptors with no affinity for the H3 receptor.	3330	34.85
S7206	CNX-2006	c4	L1700-23	EGFR	CNX-2006 is a novel irreversible mutant-selective EGFR inhibitor with IC50 of < 20 nM, with very weak inhibition at wild-type EGFR.	3007	34.83
S8065	Nutlin-3b	h7	L1700-28	Mdm2	Nutlin-3b is a p53/MDM2 antagonist or inhibitor with IC50 value of 13.6 μM, 150-fold less potent (+)-enantiomer of Nutlin-3 as in comparison with opposite (-)-enantiomer Nutlin-3a.	3028	34.82
S1026	Imatinib Mesylate (STI571)	d3	L1700-01	PDGFR, c-Kit, Bcr-Abl	Imatinib Mesylate (STI571) is an orally bioavailability mesylate salt of Imatinib, which is a multi-target inhibitor of v-Abl, c-Kit and PDGFR with IC50 of 0.6 μM, 0.1 μM and 0.1 μM, respectively.	3208	34.81
S1404	Trilostane	a4	L1700-04	Dehydrogenase	Trilostane is an inhibitor of 3 β-hydroxysteroid dehydrogenase used in the treatment of Cushing’s syndrome.	2572	34.81
S1167	CP-724714	e5	L1700-02	EGFR, HER2	CP-724,714 is a potent, selective inhibitor of HER2/ErbB2 with IC50 of 10 nM, >640-fold selectivity against EGFR, InsR, IRG-1R, PDGFR, VEGFR2, Abl, Src, c-Met etc. Phase 2.	2718	34.8
S1645	Ketoprofen	a1	L1700-06	COX	Ketoprofen (Actron) is a non-selective NSAID with IC50 of 0.5 μM and 2.33 μM for human recombinant COX-1 and COX-2, respectively.	2327	34.8
S2550	Tolterodine tartrate	a6	L1700-12	AChR	Tolterodine tartrate (Detrol LA) is a tartrate salt of tolterodine that is a competitive muscarinic receptor antagonist.	2422	34.79
S7884	AMI-1	h6	L1700-27	Histone Methyltransferase	AMI-1 is a potent and specific <b>Histone Methyltransferase (HMT)</b> inhibitor with <b>IC50</b> of 3.0 μM and 8.8 μM for yeast Hmt1p and human PRMT1, respectively._x000D_	3250	34.79
S7291	TAK-632	e10	L1700-23	Raf	TAK-632 is a potent pan-Raf inhibitor with IC50 of 8.3 nM and 1.4 nM for B-Raf(wt) and C-Raf, respectively, showing less or no inhibition against other tested kinases.	2814	34.78
S4615	Modafinil	a1	L1700-21	others	Modafinil is a mood-brightening and memory-enhancing psychostimulant which enhances wakefulness and vigilance.	3329	34.77
S7272	4μ8C	b9	L1700-23	Others	4μ8C is a potent and selective IRE1 Rnase inhibitor with IC50 of 76 nM.	3540	34.76
S7606	RBC8	b11	L1700-25	Others	RBC8 is a selective inhibitor of the <b>GTPases RalA</b> and <b>RalB</b> by inhibiting the binding of Ral to its effector RALBP1, no inhibition on the GTPases Ras and RhoA._x000D_	3881	34.76
S7018	CZC24832	f1	L1700-22	PI3Kγ	CZC24832 is the first selective PI3Kγ inhibitor with IC50 of 27 nM, with 10-fold selectivity over PI3Kβ and >100-fold selectivity over PI3Kα and PI3Kδ.	3326	34.75
S1324	Doxazosin Mesylate	c8	L1700-03	Adrenergic Receptor	Doxazosin mesylate is an alpha-1 adrenergic receptor blocker.	2575	34.72
S1470	TSU-68 (SU6668, Orantinib)	a9	L1700-04	VEGFR, PDGFR , FGFR	SU6668 has greatest potency against PDGFR autophosphorylation with Ki of 8 nM, but also strongly inhibits Flk-1 and FGFR1 trans-phosphorylation, little activity against IGF-1R, Met, Src, Lck, Zap70, Abl and CDK2; does not inhibit EGFR. Phase 3.	2604	34.72
S7152	C646	f11	L1700-22	Histone Acetyltransferase	C646 is an inhibitor for histone acetyltransferase, and inhibits p300 with a Ki of 400 nM. Preferentially selective for p300 versus other acetyltransferases.	3219	34.71
S7278	HPOB	e9	L1700-23	HDAC	HPOB is a potent, selective <b>HDAC6</b> inhibitor with <b>IC50</b> of 56 nM, >30-fold selectivity over other HDACs._x000D_	3367	34.7
S7369	4EGI-1	c6	L1700-24	Others	4EGI-1 is a competitive eIF4E/eIF4G interaction inhibitor by binding to eIF4E with KD of 25 μM.	4005	34.7
S2486	Moroxydine HCl	b11	L1700-11	Others	Moroxydine HCl is a synthetic antiviral compound chemically belonging to the series of the heterocyclic biguanidines.	2446	34.69
S1770	Sulfadiazine	c11	L1700-06	Others	Sulfadiazine is a sulfonamide antibiotic.	2419	34.68
S2460	Pramipexole	b9	L1700-11	Dopamine Receptor	Pramipexole is a partial/full D2S, D2L, D3, D4 receptor agonist with a Ki of 3.9, 2.2, 0.5 and 5.1 nM for D2S, D2L, D3, D4 receptor, respectively.	2669	34.61
S2466	Estriol	d9	L1700-11	Estrogen/progestogen Receptor	Estriol is an antagonist of the G-protein coupled estrogen receptor in estrogen receptor-negative breast cancer cells.	2666	34.61
S7071	(+)-Bicuculline	a5	L1700-22	GABA Receptor	(+)-Bicuculline is a competitive antagonist of GABAA receptors with IC50 of 2 μM, also blocks Ca(2+)-activated potassium channels.	3484	34.61
S7237	OG-L002	c6	L1700-23	Histone demethylases	OG-L002 is a potent and specific LSD1 inhibitor with IC50 of 20 nM, exhibiting 36- and 69-fold selectivity over MAO-B and MAO-A, respectively.	3607	34.58
S8038	UPF 1069	g5	L1700-28	PARP	UPF 1069 is a selective PARP2 inhibitor with IC50 of 0.3 μM. It is ~27-fold selective against PARP1.	3171	34.58
S7452	FPH2 (BRD-9424)	e11	L1700-24	Others	FPH2 (BRD-9424) is a small molecule, which promotes differentiation of iPS-derived hepatocytes._x000D_	3588	34.54
S1847	Clemastine Fumarate	d5	L1700-07	Histamine Receptor	Clemastine Fumarate (Clemastine) is a selective histamine H1 receptor antagonist with IC50 of 3 nM.	2055	34.53
S1061	Nutlin-3	f6	L1700-01	Mdm2	Nutlin-3 is a potent and selective Mdm2 (RING finger-dependent ubiquitin protein ligase for itself and p53) antagonist with IC50 of 90 nM; stabilizes p73 in p53-deficient cells.	2856	34.5
S1281	Aniracetam	f5	L1700-03	AMPA Receptor-kainate Receptor-NMDA Receptor	Aniracetam is a nootropics and neuroprotective drug.	2642	34.49
S1646	Ketorolac	b1	L1700-06	COX	Ketorolac (Ketorolac tromethamine) is a non-selective COX inhibitor of COX-1 and COX-2 with IC50 of 1.23 μM and 3.50 μM, respectively.	2685	34.49
S1110	Varespladib (LY315920)	d11	L1700-01	Phospholipase	LY315920 (Varespladib) is a potent and selective human non-pancreatic secretory phospholipase A2 (hnsPLA) inhibitor with IC50 of 7 nM,. Phase 3.	3085	34.47
S4665	Rebeprazole sodium	d6	L1700-21	proton pump	Rabeprazole is an antiulcer drug in the class of proton pump inhibitors.	3356	34.47
S1856	Metoprolol Tartrate	a6	L1700-07	Adrenergic Receptor	Metoprolol tartrate is a cardioselective β-adrenergic receptor blocker with IC50 of 42 ng/mL.	2191	34.44
S4652	Sulisobenzone	a5	L1700-21	others	Sulisobenzone is an ingredient in some sunscreens which protects the skin from damage.	3317	34.43
S2455	Bethanechol chloride	e8	L1700-11	AChR	Bethanechol chloride is a selective muscarinic receptor agonist without any effect on nicotinic receptors.	2755	34.42
S3147	Entacapone	g3	L1700-16	Others	Entacapone inhibits catechol-O-methyltransferase(COMT) with IC50 of 151 nM.	2482	34.42
S4651	Etoricoxib	h4	L1700-21	COX	Etoricoxib is a new COX-2 selective inhibitor with anti-inflammatory, antipyretic, analgesic, and potential antineoplastic properties.	3255	34.42
S7311	Q-VD-Oph	d1	L1700-24	Caspase	Q-VD-Oph is a potent pan-caspase inhibitor with IC50 ranged from 25 to 400 nM for caspases 1,3,8, and 9.	3534	34.38
S1244	Amuvatinib (MP-470)	f2	L1700-03	c-Met, c-Kit, PDGFR, Flt, c-RET	Amuvatinib (MP-470) is a potent and multi-targeted inhibitor of c-Kit, PDGFRα and Flt3 with IC50 of 10 nM, 40 nM and 81 nM, respectively. Phase 2.	2240	34.37
S7132	P5091 (P005091)	g9	L1700-22	DUB	P5091(P005091) is a selective and potent inhibitor of ubiquitin-specific protease 7 (USP7) with EC50 of 4.2 μM and the closely related USP47.	3417	34.37
S2631	URB597	d2	L1700-13	FAAH	URB597 is a potent, orally bioavailable FAAH inhibitor with IC50 of 4.6 nM, with no activity on other cannabinoid-related targets.	2050	34.36
S4627	TTNPB (Arotinoid Acid)	b2	L1700-21	Others	TTNPB (Arotinoid Acid) is a potent RAR agonist, and inhibits binding of [3H]tRA with IC50 of 5.1 nM, 4.5 nM, and 9.3 nM for human RARα, β, and γ, respectively.	3220	34.36
S4661	Tiagabine hydrochloride	h5	L1700-21	GABA Receptor	Tiagabine Hydrochloride is the hydrochloride salt form of tiagabine, a nipecotic acid derivative with anticonvulsant property. A selective gamma-aminobutyric acid (GABA) reuptake inhibitor.	3343	34.36
S4673	Etonogestrel	a7	L1700-21	Estrogen/progestogen Receptor	Etonogestrel, a synthetic biologically active metabolite of the synthetic progestin desogestrel, binds with high affinity to progesterone receptors in the target organs.	3209	34.36
S7148	ML347	d11	L1700-22	TGF-beta/Smad	ML347 is a selective BMP receptor inhibitor with IC50 of 32 nM for ALK2, >300-fold selectivity over ALK3. Also inhibits ALK1 activity with IC50 of 46 nM.	3168	34.36
S8059	Nutlin-3a	g7	L1700-28	Mdm2	Nutlin-3a, the active enantiomer of Nutlin-3, inhibits the p53/MDM2 interaction with IC50 of 90 nM.	3180	34.35
S1344	Glimepiride	a10	L1700-03	DPP-4	Glimepiride is a medium-to-long acting sulfonylurea anti-diabetic compound with an ED50 of 182 μg/kg.	2044	34.34
S7077	Cilengitide	d5	L1700-22	Integrin	Cilengitide is a potent integrin inhibitor for αvβ3 receptor and αvβ5 receptor with IC50 of 4.1 nM and 79 nM, respectively; ~10-fold selectivity against gpIIbIIIa. Phase 2.	3354	34.33
S2565	Amoxicillin Sodium	e7	L1700-12	Others	Amoxicillin Sodium is a moderate- spectrum, bacteriolytic, β-lactam antibiotic.	2492	34.31
S7294	PFI-2	h10	L1700-23	Histone Methyltransferase	PFI-2 is a potent, selective, and cell-active <b>lysine methyltransferase SETD7</b> inhibitor with <b>K<sub>i (app)</sub></b> and <b>IC50</b> of 0.33 nM and 2 nM, 1000-fold selectivity over other methyltransferases and other non-epigenetic targets._x000D_	3321	34.31
S8037	Necrostatin-1	f5	L1700-28	TNF-alpha	Necrostatin-1 is a specific RIP1 inhibitor and inhibits TNF-α-induced necroptosis with EC50 of 490 nM.	3878	34.31
S1143	AG-490 (Tyrphostin B42)	c3	L1700-02	JAK, EGFR	AG-490 (Tyrphostin B42) is an inhibitor of EGFR with IC50 of 0.1 μM, 135-fold more selective for EGFR versus ErbB2, also inhibits JAK2 with no activity to Lck, Lyn, Btk, Syk and Src.	2644	34.3
S2552	Azelastine HCl	c6	L1700-12	Histamine Receptor	Azelastine hydrochloride (Astelin) is a potent, second-generation, selective, histamine antagonist.	2508	34.3
S7234	IOX1	b6	L1700-23	Histone demethylases	IOX1 is a potent and broad-spectrum inhibitor of 2OG oxygenases, including the JmjC demethylases.	3678	34.28
S8103	Sotagliflozin (LX4211)	f9	L1700-28	SGLT	Sotagliflozin (LX4211) is an oral dual <b>SGLT1/SGLT2</b> inhibitor with <b>IC50</b> of 36 nM and 1.8 nM, respectively. Phase 3._x000D_	3337	34.28
S7351	JSH-23	d4	L1700-24	NF-κB	JSH-23 is an inhibitor of NF-κB transcriptional activity with IC50 of 7.1 μM.	3359	34.25
S1431	Sildenafil Citrate	d5	L1700-04	PDE	Sildenafil, a selective inhibitor of cyclic guanosine monophosphate (cGMP)-specific phosphodiesterase type 5 (PDE5), is a well-tolerated and highly effective treatment for erectile dysfunction.	2488	34.23
S2521	Epinephrine Bitartrate	d3	L1700-12	Adrenergic Receptor	Epinephrine Bitartrate is alpha- and beta-adrenergic receptor stimulator.	2633	34.23
S1764	Rifampin	a11	L1700-06	Others	Rifampin is a bactericidal antibiotic agent of the rifamycin group.	2662	34.22
S7391	Z-FA-FMK	f7	L1700-24	Cysteine Protease	Z-FA-FMK is an irreversible cysteine protease inhibitor, and also inhibits effector caspases.	3660	34.22
S2385	Hordenine	c3	L1700-11	Others	Hordenine (N,N-dimethyl-4-hydroxyphenylethylamine) is a phenylethylamine alkaloid with antibacterial and antibiotic properties.	2545	34.2
S4626	Ethosuximide	a2	L1700-21	others	Ethosuximide?is a?succinimide?anticonvulsant, used mainly in?absence seizures.	3331	34.19
S1425	Ranolazine 2HCl	a5	L1700-04	Calcium Channel	Ranolazine 2HCl, is an antianginal medication.	2282	34.17
S2425	Apocynin	g6	L1700-11	Others	Apocynin is a selective NADPH-oxidase inhibitor with IC50 of 10 μM.	2548	34.17
S2442	Inosine	c7	L1700-11	Others	Inosine is a nucleoside that is formed when hypoxanthine is attached to a ribose ring via a &beta;-N9-glycosidic bond.	2673	34.15
S1068	Crizotinib (PF-02341066)	c7	L1700-01	c-Met, ALK	PF-2341066 (Crizotinib) is a potent inhibitor of c-Met and ALK with IC50 of 11 nM and 24 nM, respectivley.	2140	34.14
S4659	Nandrolone	f5	L1700-21	others	Nandrolone is a synthetic, anabolic steroid analog of testosterone.	3405	34.11
S2502	Quinine HCl Dihydrate	f1	L1700-12	Others	Quinine hydrochloride dihydrate is a natural white crystalline alkaloid having antipyretic (fever-reducing), antimalarial, analgesic (painkilling), anti-inflammatory properties and a bitter taste.	2036	34.09
S7256	SGC-CBP30	f7	L1700-23	Epigenetic Reader Domain	SGC-CBP30 is a potent CREBBP/EP300 inhibitor with IC50 of 21 nM and 38 nM, respectively.	3654	34.09
S7943	O4I1	d10	L1700-27	OCT	O4I1 is a potent Oct3/4 inducer.	3078	34.09
S4112	Desvenlafaxine Succinate	h8	L1700-17	5-HT Receptor	Desvenlafaxine Succinate is a new serotonin (5-HT) transporter and norepinephrine (NE) transporter reuptake inhibitor with Ki of 40.2 nM and 558.4 nM respectively.	2036	34.08
S4164	Doxofylline	b2	L1700-18	Others	Doxofylline is a phosphodiesterase inhibitor and a xanthine derivative drug for asthma.	2314	34.03
S8138	Molidustat (BAY 85-3934)	f11	L1700-28	HIF	Molidustat (BAY 85-3934) is a potent hypoxia-inducible factor prolyl hydroxylase (HIF-PH) inhibitor with IC50 of 480 nM, 280 nM, and 450 nM for PHD1, PHD2, and PHD, respectively. Phase 2.	3171	34.03
S4633	Isosorbide Mononitrate	h2	L1700-21	others	Isosorbide mononitrate is a Nitrate Vasodilator, dilating the blood vessels so as to reduce the blood pressure.	3421	34
S3056	Miltefosine	e10	L1700-30	Akt	Miltefosine inhibits PI3K/Akt activity with ED50 of 17.2 μM and 8.1 μM in carcinoma cell lines A431 and HeLa, first oral drug for Visceral leishmaniasis, effective against both promastigotes and amastigotes.	3360	34
S1629	Orlistat	c10	L1700-05	Others	Orlistat is a general lipase inhibitor with IC50 of 122 ng/ml for PL from human duodenal juice.	2214	33.98
S1352	TG100-115	c10	L1700-03	PI3K	TG100115 is a PI3Kγ/δ inhibitor with IC50 of 83 nM/235 nM, with little effect on PI3Kα/β. Phase 1/2.	2243	33.97
S4679	Terazosin	g7	L1700-21	Adrenergic receptor	Terazosin is a selective alpha-1 antagonist used for treatment of symptoms of an enlarged prostate (BPH). It works by blocking the action of adrenaline on smooth muscle of the bladder and the blood vessel walls.	3461	33.94
S7839	Endoxifen HCl	f4	L1700-27	Estrogen/progestogen Receptor	Endoxifen HCl, the active metabolite of Tamoxifen, ia a potent and selective <b>estrogen receptor</b> antagonist. Phase 2._x000D_	3433	33.94
S8067	Vorapaxar	a8	L1700-28	Protease-activated Receptor	Vorapaxar (SCH 530348) is a potent and orally active thrombin receptor <b>(PAR-1)</b> antagonist with <b>K<sub>i</sub></b> of 8.1 nM.	2990	33.94
S7217	OAC1	c5	L1700-23	Others	OAC1 (Oct4-activating compound 1) can enhance the efficiency of reprogramming.	3357	33.93
S7888	Spautin-1	c7	L1700-27	Autophagy	Spautin-1 is a potent and specific <b>autophagy</b> inhibitor, and inhibits the deubiquitinating activity of <b>USP10</b> and <b>USP13</b> with <b>IC50</b> of ∼0.6-0.7 μM. _x000D_	2858	33.93
S1132	INO-1001	b2	L1700-02	PARP	INO-1001 is a potent inhibitor of PARP with IC50 of <50 nM in CHO cells and a mediator of oxidant-induced myocyte dysfunction during reperfusion. Phase 2.	2410	33.92
S7324	TMP269	d2	L1700-24	HDAC	TMP269 is a potent, selective class IIa HDAC inhibitor with IC50 of 157 nM, 97 nM, 43 nM and 23 nM for HDAC4, HDAC5, HDAC7 and HDAC9, respectively.	3566	33.92
S2509	Sotalol	d2	L1700-12	Adrenergic Receptor	Sotalol (Betapace) is a non-selective beta blocker and a potassium channel blocker with an IC50 of 43 μM	2311	33.88
S3105	Nadifloxacin	f1	L1700-16	Others	Nadifloxacin is a topical fluoroquinolone antibiotic for the treatment of acne vulgaris.	2673	33.88
S7239	G007-LK	e6	L1700-23	PARP	G007-LK is a potent and selective <b>tankyrase</b> inhibitor with <b>IC50</b> of 46 nM and 25 nM for TNKS1/2, respectively. _x000D_	2992	33.87
S2612	Ribitol	e11	L1700-12	Others	Ribitol is a crystalline pentose alcohol and is formed by the reduction of ribose which is occurs naturally in the plant Adonis vernalis.	2110	33.86
S1760	Rifapentine	e10	L1700-06	Others	Rifapentine (Priftin) is an antibiotic compound used in the treatment of tuberculosis.	2365	33.84
S7827	4-Hydroxytamoxifen	h3	L1700-27	Estrogen/progestogen Receptor	4-Hydroxytamoxifen is the active metabolite of tamoxifen and a selective estrogen receptor (ER) modulator that is widely used in the therapeutic and chemopreventive treatment of breast cancer.	3425	33.84
S7173	AVL-292	d2	L1700-23	BTK	AVL-292 is a covalent, orally active, and highly selective BTK inhibitor with IC50 of <0.5 nM, displaying at least 1400-fold selectivity over the other kinases assayed. Phase 1.	2726	33.82
S7813	AMG319	d3	L1700-27	PI3K	AMG319 is a potent and selective <b>PI3Kδ</b> inhibitor with <b>IC50</b> of 18 nM, >47-fold selectivity over other PI3Ks. Phase 2._x000D_	2955	33.82
S1729	Gemfibrozil	a8	L1700-06	Others	Gemfibrozil (Lopid) is a compound used to lower lipid levels.	2371	33.81
S7140	TCID	f10	L1700-22	DUB	TCID is a DUB inhibitor for ubiquitin C-terminal hydrolase L3 with IC50 of 0.6 μM, 125-fold selective to L1.	3345	33.81
S7364	Atglistatin	f5	L1700-24	Others	Atglistatin is a highly potent, and selective inhibitor of adipose triglyceride lipase (ATGL) with IC50 of 0.7 μM, high selectivity over other key metabolic lipases.	3431	33.79
S8209	HLCL-61	h3	L1700-29	Histone Methyltransferase	HLCL-61 hydrochloride is a potent and selective PRMT5 inhibitor for the treatment of acute myeloid leukemia.	3120	33.77
S7088	UNC1215	b6	L1700-22	Epigenetic Reader Domain	UNC1215 is a potent and selective MBT (malignant brain tumor) antagonist, which binds L3MBTL3 with IC50 of 40 nM and Kd of 120 nM, 50-fold selective versus other members of the human MBT family.	3582	33.76
S2511	Sulfadoxine	f2	L1700-12	Others	Sulfadoxine is an ultra-long-lasting sulfonamide with an IC50 of 249 μg/ml for P. vivax.	2397	33.75
S2695	Nepicastat (SYN-117) HCl	e7	L1700-13	Hydroxylase	Nepicastat (SYN-117) HCl is a potent and selective inhibitor of both bovine and human <b>dopamine-β-hydroxylase</b> with <b>IC50</b> of 8.5 nM and 9 nM, with negligible affinity for twelve other enzymes and thirteen neurotransmitter receptors. Phase 2.	2002	33.75
S4056	Retapamulin	a3	L1700-17	Others	Retapamulin is a topical antibiotic, which binds to both E. coli and S. aureus ribosomes with similar potencies with Kd of 3 nM.	2063	33.74
S2114	Dronedarone HCl	e2	L1700-09	Others	Dronedarone HCl is a therapy for the treatment of patients with paroxysmal and persistent atrial fibrillation or atrial flutter.	2458	33.72
S1484	MC1568	b10	L1700-04	HDAC	MC1568 is a selective HDAC inhibitor for maize HD1-A with IC50 of 100 nM. It is 34-fold more selective for HD1-A than HD1-B.	2574	33.71
S1792	Simvastatin	g1	L1700-07	Others	Simvastatin is a competitive inhibitor of HMG-CoA reductase with Ki of 0.1-0.2 nM .	2026	33.69
S3048	Solifenacin succinate	c10	L1700-30	AChR	Solifenacin succinate is a urinary antispasmodic of the antimuscarinic class.	3420	33.69
S1693	Carbamazepine	h4	L1700-06	Others	Carbamazepine (Carbatrol) is a sodium channel blocker with IC50 of 131 μM in rat brain synaptosomes.	2304	33.67
S4926	(R)-Nepicastat HCl	f10	L1700-21	Hydroxylase	(R)-Nepicastat HCl, the R-enantiomer of Nepicastat HCl, is a potent and selective inhibitor with IC50 of 25.1 nM and 18.3 nM for bovine and human dopamine-β-hydroxylase, with negligible affinity for twelve other enzymes and thirteen neurotransmitter recep	3330	33.67
S7465	FTI 277 HCl	d1	L1700-25	Transferase	FTI 277 HCl is the methyl ester of FTI 277, which is a potent and selective <b>farnesyltransferase (FTase)</b> inhibitor with IC50 of 500 pM, about 100-fold selectivity over the closely related GGTase I._x000D_	3707	33.67
S7238	NVP-TNKS656	d6	L1700-23	PAFR	NVP-TNKS656 is a highly potent, selective, and orally active tankyrase inhibitor with IC50 of 6 nM for TNKS2, > 300-fold selectivity against PARP1 and PARP2.	3170	33.64
S4117	Histamine Phosphate	c2	L1700-31	Histamine Receptor	Histamine acts directly on the blood vessels to dilate arteries and capillaries mediated by both H 1- and H 2-receptors.	3626	33.64
S7368	GNE-9605	b6	L1700-24	LRRK2	GNE-9605 is a highly potent and selective leucine-rich repeat kinase 2 (LRRK2) inhibitor with Ki and IC50 of 2 nM and 19 nM, respectively._x000D_	3538	33.63
S8011	U73122	c3	L1700-28	Phospholipase (e.g. PLA)	U73122 is a potent <b>phospholipase C (PLC)</b> inhibitor, which reduces agonist-induced Ca<sup>2+</sup> increases in platelets and PMN. _x000D_	3392	33.62
S7921	DEL-22379	b9	L1700-27	ERK	DEL-22379 is a water-soluble <b>ERK</b> dimerization inhibitor with <b>IC50</b> of ∼0.5 μM. _x000D_	2807	33.61
S7062	EPZ5676	d4	L1700-22	Methyltransferase	EPZ-5676 is an S-adenosyl methionine (SAM) competitive inhibitor of protein methyltransferase DOT1L with Ki of 80 pM, demonstrating >37,000-fold selectivity against all other PMTs tested, inhibits H3K79 methylation in tumor. Phase 1.	3376	33.6
S4022	Probenecid	h10	L1700-16	Others	Probenecid is a classical competitive inhibitor of organic anion transport, which is also a TRPV2 agonist and an inhibitor of TAS2R16.	2203	33.59
S7336	CW069	f3	L1700-24	Microtubule Associated	CW069 is an allosteric, and selective inhibitor of microtubule motor protein HSET with IC50 of 75 μM, significant selectivity over KSP.	3755	33.58
S7338	AZ191	h3	L1700-24	Others	AZ191 is a potent and selective DYRK1B inhibitor with IC50 of 17 nM in a cell-free assay, about 5- and 110-fold selectivity over DYRK1A and DYRK2, respectively.	2872	33.58
S1345	Granisetron HCl	c3	L1700-30	5-HT Receptor	Granisetron is a serotonin 5-HT3 receptor antagonist,used to treat chemotherapy-induced nausea and vomiting.	3515	33.58
S1251	Dienogest	b3	L1700-03	Estrogen/progestogen Receptor	Dienogest is an orally active synthetic progesterone (or progestin).	2622	33.57
S7205	Idasanutlin (RG-7388)	b4	L1700-23	Mdm2	Idasanutlin (RG-7388) is a potent and selective <b>p53-MDM2</b> inhibitor with <b>IC50</b> of 6 nM._x000D_	3600	33.57
S1784	Vidarabine	b1	L1700-07	5-alpha Reductase	Vidarabine(Vira-A) is an antiviral drug which is active against herpes simplex and varicella zoster viruses.	2034	33.55
S7451	FPH1 (BRD-6125)	d11	L1700-24	Others	FPH1 (BRD-6125) is a small molecule, which promotes expansion of iPS-derived hepatocytes.	3400	33.54
S7460	BTB06584	a1	L1700-25	ATPase	BTB06584 is an IF1-dependent, selective inhibitor of the mitochondrial F1 Fo-ATPase.	3851	33.53
S2560	Amiloride hydrochloride dihydrate	b7	L1700-12	Sodium Channel	Amiloride hydrochloride dihydrate is a potent epithelial sodium channel blocker.	2437	33.52
S8105	ZM241385	h9	L1700-28	Adenosine Receptor	ZM-241385?is a high affinity antagonist ligand selective for the adenosine A2A receptor.	3002	33.52
S1332	Flumazenil	b9	L1700-03	GABA Receptor	Flumazenil is a benzodiazepine antagonist.	2610	33.51
S7445	E3330	g10	L1700-24	DNA/RNA Synthesis	E3330 is a potent and selective <b>APE1(Ref-1)</b> inhibitor, which suppressed NF-kappa B DNA-binding activity._x000D_	3408	33.51
S7279	Suvorexant (MK-4305)	f9	L1700-23	OX Receptor	Suvorexant (MK-4305) is a potent dual OX receptor antagonist with Ki of 0.55 nM and 0.35 nM for OX1 receptor and OX2 receptor, respectively. Phase 3.	3333	33.5
S1523	SAR245409 (XL765)	g1	L1700-05	PI3K, mTOR	SAR245409 (XL765) is a dual inhibitor of mTOR/PI3K, mostly for p110γ with IC50 of 9 nM; also inhibits DNA-PK and mTOR. Phase 1/2.	2222	33.49
S7383	(-)-p-Bromotetramisole Oxalate	d7	L1700-24	Others	(-)-p-Bromotetramisole Oxalate is a potent and non-specific alkaline phosphatase inhibitor._x000D_	3690	33.49
S7397	Sorafenib	b8	L1700-24	Raf	Sorafenib is a multikinase inhibitor of Raf-1, B-Raf and VEGFR-2 with IC50 of 6 nM, 22 nM and 90 nM, respectively.	3798	33.47
S7611	EI1	f11	L1700-25	Histone Methyltransferase	EI1 is a potent and selective <b>EZH2</b> inhibitor with <b>IC50</b> of 15 nM and 13 nM for EZH2 (WT) and EZH2 (Y641F), respectively._x000D_	3564	33.47
S8021	Vortioxetine (Lu AA21004) HBr	c4	L1700-28	5-HT Receptor	Vortioxetine (Lu AA21004) is a multimodal serotonergic agent, inhibits 5-HT1A, 5-HT1B, 5-HT3A, 5-HT7 receptor and SERT with IC50 of 15 nM, 33 nM, 3.7 nM, 19 nM and 1.6 nM, respectively. Phase 3.	3593	33.46
S4183	Paromomycin Sulfate	e3	L1700-31	Others	Paromomycin Sulfate is an aminoglycoside antibiotics inhibiting protein synthesis in non-resistant cells by binding to 16S ribosomal RNA.	3645	33.45
S1483	Iloperidone	a10	L1700-04	Others	Iloperidone is an atypical antipsychotic for the treatment of schizophrenia.	2242	33.44
S2454	Bupivacaine HCl	d8	L1700-11	Others	Bupivacaine hydrochloride(Marcain) is a more potent cAMP production inhibitor with an IC50 of 2.3 μM	2624	33.43
S2438	Synephrine HCl	a7	L1700-11	Others	SynephrineHCl (Oxedrine, p-Synephrine) is a sympathomimetic α-adrenergic receptor (AR) agonist.	2069	33.42
S8104	SCH58261	g9	L1700-28	Adenosine Receptor	SCH 58261 is a potent and selective A2a adenosine receptor antagonist with Ki of 2.3 nM and 2 nM for rat A2a and bovine A2a, respectively.	3108	33.4
S7134	IU1	a10	L1700-22	Proteasome	IU1 is a cell-permeable, reversible and selective proteasome inhibitor of human USP14 with IC50 of 4.7 μ M, 25-fold selective to IsoT.	3440	33.39
S4120	Sulconazole Nitrate	f9	L1700-17	Others	Sulconazole Nitrate is an imidazole derivative with broad-spectrum antifungal activity.	2258	33.38
S3028	Geneticin (G418 Sulfate)	b10	L1700-30	Others	Geneticin blocks polypeptide synthesis by inhibiting the elongation step in both prokaryotic and eukaryotic cells.	3408	33.38
S4012	Desloratadine	h9	L1700-16	Histamine Receptor	Desloratadine is a potent antagonist for human histamine H1 receptor with IC50 of 51 nM.	2106	33.37
S7339	AZD3965	a4	L1700-24	others	AZD3965 is a potent, selective and orally available monocarboxylate transporter 1 (MCT1) inhibitor with a binding affinity of 1.6 nM, 6-fold selective over MCT2. Phase 1.	3493	33.36
S7473	Nexturastat A	g1	L1700-25	Nexturastat A	Nexturastat A is a potent and selective HDAC6 inhibitor with IC50 of 5 nM, >190-fold selectivity over other HDACs.	3209	33.36
S7195	RKI-1447	g3	L1700-23	ROCK	RKI-1447 is a potent inhibitor of ROCK1 and ROCK2, with IC50 of 14.5 nM and 6.2 nM, respectively, has anti-invasive and antitumor activities.	3094	33.34
S2452	Amfebutamone HCl	b8	L1700-11	Dopamine Receptor	Amfebutamone HCl is a selective norepinephrine-dopamine reuptake inhibitor with IC50 of 6.5 and 3.4μM for the reuptake of dopamine and norepinephrine, respectively	2463	33.33
S7008	PP2	a1	L1700-22	Src	PP2 is Src family kinase inhibitor, potently inhibits Lck/Fyn with IC50 of 4 nM/5 nM, ~100-fold less potent to EGFR, inactive for ZAP-70, JAK2 and PKA.	2630	33.33
S2121	Licofelone	b3	L1700-09	COX	Licofelone is a dual COX/LOX inhibitor being considered as a treatment for osteoarthritis.	2471	33.31
S4002	Sitagliptin phosphate monohydrate	h8	L1700-16	DPP-4	Sitagliptin phosphate is a potent inhibitor of DPP-IV with IC50 of 19 nM in Caco-2 cell extracts.	2037	33.31
S4904	JZL184	a10	L1700-21	Others	JZL 184 is the first selective inhibitor of monoacylglycerol lipase (MAGL) with IC50 of 8 nM.	3229	33.3
S8024	Tyrphostin AG 1296	f4	L1700-28	PDGFR	Tyrphostin AG 1296 is an inhibitor of PDGFR with IC50 of 0.3-0.5 μM, no activity to EGFR.	3157	33.29
S7363	BRD7552	e5	L1700-24	Others	BRD7552 is an inducer of transcription factor <b>PDX1</b>, which increases insulin expression._x000D_	3500	33.28
S3081	Ulipristal	b1	L1700-16	Estrogen/progestogen Receptor	Ulipristal is a selective SPRM for emergency contraception after an unprotected intercourse or contraceptive failure.	2873	33.25
S7028	IPI-145 (INK1197)	b2	L1700-22	PI3K	IPI-145 (INK1197) is a novel and selective PI3K δ/γ inhibitor with Ki and IC50 of 23 pM/243 pM and 1 nM/50 nM, highly selective for PI3K δ/γ than other protein kinases. Phase 2.	2504	33.25
S7059	VX-661	b4	L1700-22	CFTR	VX-661 is a second F508del CFTR corrector and is believed to help CFTR protein reach the cell surface. Phase 2.	3706	33.24
S7396	Calpeptin	a8	L1700-24	Cysteine Protease	Calpeptin is a potent, cell-permeable <b>calpain</b> inhibitor with <b>ID50</b> of 52 nM, 34 nM, 138 nM, and 40 nM for Calpain I (porcine erythrocytes), Calpain II (porcine kidney), Papainb, and Calpain I (human platelets), respectively. _x000D_ _x000D_	3469	33.24
S8019	AZD5363	a4	L1700-28	Akt	AZD5363 potently inhibits all isoforms of Akt(Akt1/Akt2/Akt3) with IC50 of 3 nM/8 nM/8 nM, similar to P70S6K/PKA and lower activity towards ROCK1/2. Phase 1/2.	2796	33.24
S4656	Parecoxib	c5	L1700-21	COX	Parecoxib is a selective COX2 inhibitor.	3404	33.23
S7139	CFTRinh-172	e10	L1700-22	CFTR	CFTRinh-172 is a voltage-independent, selective CFTR inhibitor with Ki of 300 nM, showing no effects on MDR1, ATP-sensitive K+ channels, or a series of other transporters.	3432	33.22
S7163	Dyngo-4a	f1	L1700-23	Dynamin	Dyngo-4a is a potent <b>dynamin</b> inhibitor with <b>IC50</b> of 0.38 μM, 1.1 μM, and 2.3 μM for DynI (brain), DynI (rec), and DynII (rec), respectively._x000D_	3525	33.22
S8219	Bitopertin	b4	L1700-29	Others	Bitopertin (RG1678,RO-4917838) is a potent inhibitor of glycine transporter 1 (GlyT1), with Ki of 8.1 nM for human hGlyT1b and IC50 of 22-25 nM in Chinese hamster ovary cells.	3416	33.2
S2531	Asaraldehyde	c4	L1700-12	COX	Asaraldehyde is a natural COX-2 inhibitor, exhibiting 17-fold selectivity over COX-1.	2546	33.19
S1748	Nisoldipine	a10	L1700-06	Others	Nisoldipine (Sular) is a calcium channel blocker belonging to the dihydropyridines class, specific for L-type Cav1.2 with IC50 of 10 nM.	2208	33.17
S8094	GlyH-101	g8	L1700-28	CFTR	GlyH-101 is a selective and reversible CFTR inhibitor with Ki of 4.3 μM.	3801	33.16
S1438	Topiramate	a6	L1700-04	Carbonic Anhydrase	Topiramate is an anticonvulsant compound.	2502	33.15
S1789	Tetrabenazine (Xenazine)	e1	L1700-07	5-alpha Reductase	Tetrabenazine (Nitoman, Xenazine) is a compound for the symptomatic treatment of hyperkinetic movement disorder.	2188	33.15
S3072	(R)-baclofen	h10	L1700-30	GABA Receptor	(R)-baclofen is a derivative of gamma-aminobutyric acid primarily used to treat spasticity.	3016	33.15
S1672	Aminoglutethimide	b3	L1700-06	Aromatase	Aminoglutethimide is an aromatase inhibitor with IC50 of 10 μM.	2490	33.14
S2553	5-Aminolevulinic acid HCl	d6	L1700-12	Others	5-Aminolevulinic acid is an intermediate in heme biosynthesis in the body and the universal precursor of tetrapyrroles.	2407	33.14
S8321	MLR-1023	g6	L1700-29	others	MLR-1023 is a chemical compound which inhibits acid secretion in animal models and also acts as a bronchodilator in histamine-challenged animals.	3346	33.14
S1396	Resveratrol	c3	L1700-04	Sirtuin	Resveratrol is a phytoalexin produced naturally by several plants with anti-cancer, anti-inflammatory, blood-sugar-lowering and other beneficial cardiovascular effects.	2416	33.13
S7242	Erastin	g6	L1700-23	Ferroptosis	Erastin is a ferroptosis activator by acting on mitochondrial VDAC, exhibiting selectivity for tumor cells bearing oncogenic RAS.	3221	33.12
S8022	Empagliflozin (BI 10773)	d4	L1700-28	SGLT	Empagliflozin (BI-10773) is a potent and selective SGLT-2 inhibitor with IC50 of 3.1 nM, exhibits >300-fold selectivity over SGLT-1, 4, 5 and 6. Phase 3.	3448	33.12
S1738	Telmisartan	a9	L1700-06	Others	Telmisartan (Micardis) is an angiotensin II receptor antagonist (ARB) used in the management of hypertension.	2502	33.11
S7319	EHop-016	b2	L1700-24	Rac	EHop-016 is a specific Rac GTPase inhibitor with IC50 of 1.1 μM for Rac1, equally potent inhibition for Rac3.	3383	33.09
S2095	Fosinopril Sodium	e7	L1700-30	RAAS	Fosinopril Sodium is the ester prodrug of an angiotensin-converting enzyme (ACE) inhibitor, used for the treatment of hypertension and some types of chronic heart failure.	3575	33.08
S1185	Ritonavir	e7	L1700-02	HIV Protease	Ritonavir is an antiretroviral drug which inhibits a particular liver enzyme that normally metabolizes protease inhibitors, cytochrome P450-3A4 (CYP3A4).	2545	33.07
S8025	GSK3787	g4	L1700-28	PPAR	GSK3787 is as a selective and irreversible antagonist of PPARδ with pIC50 of 6.6, with no measurable affinity for hPPARα or hPPARγ.	3448	33.05
S7414	Caffeic Acid Phenethyl Ester	f8	L1700-24	NF-κB	Caffeic acid phenethyl ester is a potent and specific inhibitor of NF-κB activation, and also displays antioxidant, immunomodulatory and antiinflammatory activities.	3576	33.04
S8262	PRI-724	c5	L1700-29	Wnt/beta-catenin	PRI-724 is a potent, specific inhibitor of the canonical Wnt signaling pathway in cancer stem cells with potential antineoplastic activity. PRI-724 specifically inhibits the recruiting of beta-catenin with its coactivator CBP.	3374	33.04
S2415	Astragaloside A	c6	L1700-11	others	Astragaloside A (Astragaloside IV) is the primary pure saponin isolated from Astragalus membranaceus, which has been widely used for the treatment of cardiovascular diseases.	2664	33.03
S2508	Scopolamine HBr	c2	L1700-12	Others	Scopolamine hydrobromide is a competitive muscarinic acetylcholine receptor with an IC50 of 55.3 ± 4.3 nM.	2136	33.03
S2574	Tetracycline HCl	c8	L1700-12	Others	Tetracycline hydrochloride is a hydrochloride salt of tetracycline that is a broad-spectrum polyketide antibiotic.	2588	33.03
S4019	Avanafil	e10	L1700-16	PDE	Avanafil is a highly selective PDE5 inhibitor with IC50 of 1 nM.	2742	33.03
S2384	Hematoxylin	b3	L1700-11	Others	Hematoxylin (Hydroxybrazilin) is a compound that forms strongly colored complexes with certain metal ions, notably Fe(III) and Al(III) salts and a kind of stain in histology.	2383	33
S4644	Zolpidem	a4	L1700-21	GABA receptor	Zolpidem is a benzodiazepine agonist with high selectivity for α1-subunit-containing GABAA receptors.	3479	33
S1647	Adenosine	c1	L1700-06	Others	Adenosine is a nucleoside composed of a molecule of adenine attached to a ribose sugar molecule (ribofuranose) moiety via a β-N9-glycosidic bond.	2495	32.99
S7438	ME0328	b10	L1700-24	PARP	ME0328 is a potent and selective PARP inhibitor with IC50 of 0.89 μM for PARP3, about 7-fold selectivity over PARP1.	3568	32.99
S8183	Pimavanserin	g2	L1700-29	5-HT Receptor	Pimavanserin is a potent and selective serotonin 5-HT2A inverse agonist with pIC50 of 8.73, used to treat psychosis associated with Parkinson’s disease.	3393	32.97
S2510	Spectinomycin HCl	e2	L1700-12	Others	Spectinomycin HCl is a new parenteral antibiotic prepared from Streptomyces spectabilis.	2424	32.91
S1094	PF-04217903	f9	L1700-01	c-Met	PF-04217903 is a selective ATP-competitive c-Met inhibitor with IC50 of 4.8 nM, susceptible to oncogenic mutations (no activity to Y1230C mutant). Phase 1.	3112	32.89
S1196	Exemestane	g8	L1700-02	Aromatase	Exemestane is an aromatase inhibitor, inhibits human placental and rat ovarian aromatase with IC50 of 30 nM and 40 nM, respectively.	2264	32.85
S1319	Costunolide	a8	L1700-03	Telomerase	Costunolide, a natural sesquiterpene compound with multiple biological activities; inhibits FPTase with IC50 of 20 μM, also inhibits telomerase with IC50 of 65-90 μM.	2089	32.85
S2453	Benserazide HCl	c8	L1700-11	Dopamine Receptor	Benserazide HCl is a peripherally-acting aromatic L-amino acid decarboxylase (AAAD) or DOPA decarboxylase inhibitor.	2598	32.8
S1754	Oxybutynin	b10	L1700-06	Others	Oxybutynin is a competitive antagonist of the M1, M2, and M3 subtypes of the <b>muscarinic acetylcholine receptor</b>, used to relieve urinary and bladder difficulties.	2388	32.79
S2149	GSK1292263	d4	L1700-09	GPR	GSK1292263 is a novel GPR119 agonist, showing potential for the treatment of type 2 diabetes. Phase 2.	2187	32.78
S1422	Droxinostat	g4	L1700-04	HDAC	Droxinostat (CMH, 5809354) is a selective inhibitor of HDAC, mostly for HDACs 6 and 8 with IC50 of 2.47μM and 1.46 μM, greater than 8-fold selective against HDAC3 and no inhibition to HDAC1, 2, 4, 5, 7, 9, and 10.	2457	32.76
S7257	CNX-774	g7	L1700-23	BTK	CNX-774 is an irreversible, orally active, and highly selective BTK inhibitor with IC50 of <1 nM.	2751	32.75
S8005	SMI-4a	f2	L1700-28	Pim	SMI-4a is a potent inhibitor of Pim1 with IC50 of 17 nM, modest potent to Pim-2, does not significantly inhibit other serine/threonine- or tyrosine-kinases.	3471	32.73
S2392	Sesamin	b4	L1700-11	Others	Sesamin, a lignan isolated from the bark of Fagara plants and from sesame oil, exhibits various health benefits.	2402	32.72
S4523	Dihydrostreptomycin sulfate	b5	L1700-31	others	Dihydrostreptomycin sulfate is an aminoglycoside antibiotic, used to treat bacterial diseases in cattle, pigs and sheep. Dihydrostreptomycin is a derivative of streptomycin.	3791	32.71
S1247	Leflunomide	g2	L1700-03	Others	Leflunomide is an immunosuppressant agent. Its active metabolite is Teriflunomide.	2455	32.7
S2090	Dexmedetomidine HCl (Precedex)	e11	L1700-08	Androgen Receptor	Dexmedetomidine is a highly selective and potent alpha-2 adrenoceptor agonist, which reduces anesthetic requirements for patients by providing significant sedation.	2018	32.7
S7176	SKI II	f2	L1700-23	sphingosine kinase (SphK)	SKI II is a highly selective and non ATP-competitive S1P receptor inhibitor with IC50 of 0.5 μM, while exhibits no inhibitory on other kinases including PI3K, PKCα and ERK2.	3582	32.69
S7353	EPZ004777	f4	L1700-24	Histone Methyltransferase	EPZ004777 is a potent, selective DOT1L inhibitor with IC50 of 0.4 nM.	3517	32.68
S1036	PD0325901	d4	L1700-01	MEK	PD0325901 (PD325901) is selective and non ATP-competitive MEK inhibitor with IC50 of 0.33 nM, roughly 500-fold more potent than CI-1040 on phosphorylation of ERK1 and ERK2. Phase 1/2.	2039	32.66
S7179	BAF312 (Siponimod)	h2	L1700-23	S1P Receptor	BAF312 (Siponimod) is a next-generation S1P receptor modulator, selective for <b>S1P1</b> and <b>S1P5</b> receptors with <b>EC50</b> of 0.39 nM and 0.98 nM, exhibits >1000-fold selectivity over S1P2, S1P3 and S1P4 receptors. Phase 3.	3330	32.66
S7334	ERK5-IN-1	e3	L1700-24	ERK	ERK5-IN-1 is a potent, and selective <b>ERK5</b> inhibitor with <b>IC50</b> of 162 nM._x000D_	2748	32.66
S4691	Oxybenzone	a9	L1700-21	others	Oxybenzone is a benzophenone derivative used as a sunscreen agent.	3185	32.64
S1831	Carvedilol	b4	L1700-07	Adrenergic Receptor	Carvedilol is a non-selective beta blocker/alpha-1 blocker with an IC50 of 3.8 μM for inhibition of LDL oxidation.	2503	32.63
S7113	Zebularine	b8	L1700-22	DNA Methyltransferase	Zebularine is a DNA methylation inhibitor that forms a covalent complex with DNA methyltransferases, also inhibits cytidinedeaminase with Ki of 2 μM.	3503	32.62
S1949	Menadione	e11	L1700-07	Others	Menadione, a synthetic naphthoquinone without the isoprenoid side chain and biological activity, but can be converted to active vitamin K2, menaquinone, after alkylation in vivo.	2295	32.59
S8003	PQ 401	d2	L1700-28	IGF-1R	PQ401 inhibits autophosphorylation of IGF-1R domain with IC50 of <1 μM.	3472	32.56
S4130	Mildronate	f2	L1700-31	Hydroxylase	Mildronate is an inhibitor of biosynthesis of L-carnitine by gamma-butyrobetaine (GBB) hydroxylase and as a competitive inhibitor of renal carnitine reabsorption.	3606	32.56
S7931	STF-31	g9	L1700-27	Others	STF-31 is a selective glucose transporter <b>GLUT1</b> inhibitor._x000D_	3225	32.55
S2484	Milrinone	h10	L1700-11	ATPase	Milrinone is a potent and selective phosphodiesterase 3 inhibitor with an IC50 of 0.42 μM for the inhibition of FIII PDE.	2034	32.54
S1340	Gatifloxacin	f9	L1700-03	Others	Gatifloxacin is an antibiotic of the fourth-generation fluoroquinolone family, and inhibits the bacterial enzymes <b>DNA gyrase</b> and </b>topoisomerase IV</b>.	2486	32.53
S2410	Paeoniflorin	g5	L1700-11	Others	Paeoniflorin is a herbal constituent extracted from the root of Paeonia albiflora Pall.	2302	32.53
S7258	SKLB1002	h7	L1700-23	VEGFR	SKLB1002 is a potent and ATP-competitive VEGFR2 inhibitor with IC50 of 32 nM.	2079	32.52
S7304	CPI-203	h11	L1700-23	Epigenetic Reader Domain	CPI-203 is a potent BET bromodomain inhibitor with IC50 of 37 nM for BRD4._x000D_	2419	32.52
S8010	PRX-08066 Maleic acid	b3	L1700-28	5-HT Receptor	PRX-08066 is a selective 5-HT2B receptor antagonist with IC50 of 3.4 nM, prevents the severity of pulmonary arterial hypertension in the MCT rat model. Phase 2.	3207	32.51
S4057	Methyclothiazide	b3	L1700-17	Others	Methyclothiazide is a substituted benzothiadiazide, used to treat high blood pressure and fluid retention caused by various conditions including heart disease.	2368	32.5
S2601	Gliclazide	d10	L1700-12	Others	Gliclazide (Diamicron) is a whole-cell beta-cell ATP-sensitive potassium currents blocker with an IC50 of 184 ± 30 nM.	2487	32.49
S1354	Lansoprazole	e10	L1700-03	Proton Pump	Lansoprazole is a proton-pump inhibitor (PPI) which prevents the stomach from producing gastric acid.	2390	32.48
S8248	IQ-1	b5	L1700-29	others	IQ-1 enables Wnt/β-catenin-driven expansion of mouse ESCs and prevents spontaneous differentiation, Maintains embryonic stem cell (ESC) pluripotency in Wnt3a-treated cells and prevents PP2A/Nkd interaction.	3280	32.47
S7167	SSR128129E	h1	L1700-23	FGFR	SSR128129E is an orally-active and allosteric FGFR1 inhibitor with IC50 of 1.9 μM, while not affecting other related RTKs.	3329	32.46
S7185	AGI-5198	a3	L1700-23	Dehydrogenase	AGI-5198 is the first highly potent and selective inhibitor of IDH1 R132H/R132C mutants with IC50 of 0.07 μM/0.16 μM.	3416	32.46
S4176	Trometamol	d3	L1700-18	Others	Trometamol is a proton acceptor used to treat academia.	2321	32.45
S1282	Artemisinin	g5	L1700-03	Others	Artemisinin is a drug used to treat multi-drug resistant strains of falciparum malaria.	2075	32.44
S7947	PX-12	g10	L1700-27	Others	PX-12 is a potent thioredoxin-1 (Trx-1) inhibitor by irreversibly thioalkylation of Cys73 of Trx-1. Phase 2.	3370	32.44
S1353	Ketoconazole	d10	L1700-03	P450	Ketoconazole inhibits cyclosporine oxidase and testosterone 6 beta-hydroxylase with IC50 of 0.19 mM and 0.22 mM, respectively.	2366	32.42
S1823	Fenoprofen Calcium	d3	L1700-07	Others	Fenoprofen calcium is a nonsteroidal, anti-inflammatory antiarthritic agent.	2275	32.42
S7025	Embelin	a2	L1700-22	IAP	Embelin, a quinone isolated from the Japanese Ardisia herb, is an inhibitor of X-linked inhibitor of apoptosis (XIAP) with IC50 of 4.1 &mu;M.	3424	32.42
S4040	Norethindrone	c1	L1700-17	Others	Norethindrone is a synthetic progestin, which mimic the actions of the endogenous ovarian hormone progesterone.	2376	32.41
S4046	Estradiol Cypionate	a2	L1700-17	Estrogen/progestogen Receptor	Estradiol cypionate is the 17 β-cyclopentylpropinate ester of estradiol, which inhibits ET-1 synthesis via estrogen receptor.	2025	32.4
S1156	Capecitabine	e4	L1700-02	DNA/RNA Synthesis	Capecitabine is a tumor-selective fluoropyrimidine carbamate which achieves higher intratumoral 5-FU level with lower toxicity than 5-FU.	2702	32.39
s1635	Erythromycin	h10	L1700-05	Others	Erythromycin is a macrolide antibiotic that has an antimicrobial spectrum similar to or slightly wider than that of penicillin (IC50=1.5 μg/ml).	2357	32.39
S1169	TGX-221	g5	L1700-02	PI3K	TGX-221 is a p110β-specific inhibitor with IC50 of 5 nM, 1000-fold more selective for p110β than p110α.	2175	32.38
S1188	Anastrozole	g7	L1700-02	Aromatase	Anastrozole is a third-generation nonsteroidal selective aromatase inhibitor.	2320	32.38
S1790	Rifaximin	f1	L1700-07	Others	Rifaximin(Xifaxan), an orally administered, semi-synthetic, nonsystemic antibiotic derived from rifamycin SV with antibacterial activity.	2169	32.38
S7329	IOWH032	h2	L1700-24	CFTR	IOWH032 is a synthetic CFTR inhibitor with IC50 of 1.01 μM in CHO-CFTR cell based assays. Phase 1/2.	3630	32.38
S1641	Chlorothiazide	e11	L1700-05	Others	Chlorothiazide is a diuretic and antihypertensive. (IC50=3.8 mM)	2167	32.37
S2394	Naringenin	d4	L1700-11	P450	Naringenin is a natural predominant flavanone derived from plant food, which is considered to have a bioactive effect on human health as antioxidant, free radical scavenger, anti-inflammatory, carbohydrate metabolism promoter, and immune system modulator.	2312	32.37
S3080	Etravirine (TMC125)	a1	L1700-16	Reverse Transcriptase	Etravirine (TMC125) is a non-nucleoside reverse transcriptase inhibitor (NNRTI) used for the treatment of HIV.	2145	32.37
S1582	H 89 2HCl	f6	L1700-05	S6 Kinase	H 89 2HCl is a potent PKA inhibitor with Ki of 48 nM, 10-fold selective for PKA than PKG, greater than 500-fold selectivity than PKC, MLCK, calmodulin kinase II and casein kinase I/II.	2083	32.36
S7330	6H05	a3	L1700-24	K-Ras(G12C)	6H05 is a selective, and allosteric inhibitor of oncogenic K-Ras(G12C). _x000D_	3536	32.36
S7450	FH1(BRD-K4477)	c11	L1700-24	Others	FH1(BRD-K4477) is a small molecule, which promotes differentiation of iPS-derived hepatocytes.	3631	32.36
S4684	Sildenafil	c6	L1700-31	PDE	Sildenafil is a Phosphodiesterase 5 Inhibitor with IC50 of 5.22 nM.	3628	32.36
S1278	Altretamine	d5	L1700-03	Others	Altretamine is an anti-neoplastic agent.	2769	32.35
S4034	Diphemanil Methylsulfate	f11	L1700-16	AChR	Diphemanil Methylsulfate is a quaternary ammonium anticholinergic, it binds muscarinic acetycholine receptors (mAchR).	2474	32.34
S1985	ATP	e6	L1700-30	Others	ATP Disodium is a disodium salt form of adenosine-triphosphate that is used in cells as a coenzyme.	3580	32.33
S4653	L-Ornithine	a6	L1700-31	others	L-ornithine has an antifatigue effect in increasing the efficiency of energy consumption and promoting the excretion of ammonia. It is one of the key reactants in the urea cycle.	3357	32.32
S2417	20-Hydroxyecdysone	d6	L1700-11	Others	20-Hydroxyecdysone (Ecdysterone, 20E) is a naturally occurring ecdysteroid hormone which controls the ecdysis (moulting) and metamorphosis of arthropods.	2633	32.3
S2129	Fudosteine	f7	L1700-30	Others	Fudosteine is a cysteine derivative and a MUC5AC mucin hypersecretion inhibitor, used as a muco-active agent with indications for chronic respiratory diseases.	3388	32.3
S2599	L-Thyroxine	c10	L1700-12	Others	L-Thyroxine is a synthetic form of thyroxine and a hormone replacement drug.	2365	32.29
S4254	Apramycin Sulfate	c4	L1700-31	Others	Apramycin is an aminoglycoside antibiotic, which binds to the deep groove of the RNA.	3683	32.29
S2120	Arbidol HCl	a3	L1700-09	Others	Arbidol is an antiviral treatment for influenza infection.	2331	32.27
S2449	Forskolin	g7	L1700-11	cAMP	Forskolin is a ubiquitous activator of eukaryotic adenylyl cyclase (AC), commonly used to raise levels of cAMP in the study and research of cell physiology.	2221	32.27
S2481	Manidipine	f10	L1700-11	Calcium Channel	Manidipine (Manyper) is a lipophilic, third-generation, highly vasoselective dihydropyridine calcium antagonist with an IC50 of 2.6 nM.	2571	32.27
S3140	Milnacipran HCl	e3	L1700-16	Others	Milnacipran inhibits both norepinephrine transporter (NET) and norepinephrine transporter (SERT) with IC50 of 77 nM and 420 nM, respectively.	2780	32.27
S1293	Cilnidipine	g6	L1700-03	Calcium Channel	Cilnidipine is a calcium channel blocker.	2370	32.25
S1633	Zafirlukast	f10	L1700-05	Others	Zafirlukast is a leukotriene receptor antagonist (LTRA). (IC50=0.6μM, IC50=7.0 µM for CYP2C9)	2201	32.25
S1910	Tioconazole	f9	L1700-07	Others	Tioconazole is an antifungal medication with an average IC50 of 1.7 μM.	2271	32.25
S4106	Closantel	c8	L1700-17	Others	Closantel is gram positive antibacterial activity inhibitor, inhibiting the KinA/Spo0F system with IC50 of 3.8 μM.	2636	32.24
S7792	SRT2104 (GSK2245840)	a2	L1700-27	Sirtuin	SRT2104 (GSK2245840) is a selective <b>SIRT1</b> activator involved in the regulation of energy homeostasis. Phase 2._x000D_	3269	32.24
S1719	Zalcitabine	c7	L1700-06	Others	Zalcitabine is a nucleoside analog HIV reverse transcriptase inhibitor (NARTI).	2356	32.23
S4658	Hydroquinidine	e5	L1700-21	others	Hydroquinidine is an antiarrhythmic agent.	3303	32.23
S1405	Vecuronium Bromide	b4	L1700-04	Others	Vecuronium Bromide is a muscle relaxant in the category of non-depolarizing blocking agents.	2517	32.19
S1707	Eplerenone	a6	L1700-06	Others	Eplerenone is a mineralocorticoid receptor antagonist, and blocks the action of aldosterone, used to control high blood pressure.	2448	32.19
S7999	SKF96365	h1	L1700-28	others	SKF96365, originally identified as a blocker of receptor-mediated calcium entry, is widely used diagnostically, as a blocker of transient receptor potential canonical type (TRPC) channels.	2938	32.19
S2593	Tolvaptan	g9	L1700-12	Estrogen/progestogen Receptor	Tolvaptan is a selective, competitive arginine vasopressin receptor 2 antagonist with an IC50 of 1.28μM for the inhibition of AVP-induced platelet aggregation.	2217	32.18
S1751	Gadodiamide	c5	L1700-30	Others	Gadodiamide, a nonionic Gd3+ chelate, is frequently injected i.v. into magnetic resonance imaging (MRI) to enhance contrast.	3533	32.18
S8004	ZM 39923 HCl	e2	L1700-28	JAK	ZM 39923 is an JAK1/3 inhibitor with pIC50 of 4.4/7.1, almost no activity to JAK2 and modestly potent to EGFR; also found to be sensitive to transglutaminase.	3556	32.17
S4180	Nefopam HCl	d3	L1700-31	Sodium Channel	Nefopam HCl is a centrally-acting but non-opioid analgesic drug by blocking voltage-gated sodium channel and inhibition of serotonin, dopamine and noradrenaline reuptake.	3696	32.17
S2479	Lincomycin HCl	d10	L1700-11	Others	Lincomycin hydrochloride(Lincocin) is the monohydrated salt of lincomycin, a substance produced by the growth of a member of the lincolnensis group of Streptomyces lincolnensis.	2707	32.16
S1756	Enoxacin	c10	L1700-06	Others	Enoxacin(Penetrex)is an oral broad-spectrum fluoroquinolone antibacterial agent used in the treatment of urinary tract infections and gonorrhea. Insomnia is a common adverse effect.	2594	32.14
S1984	Ticlopidine HCl	d6	L1700-30	P2 Receptor	Ticlopidine HCl is an P2 receptor inhibitor against ADP-induced platelet aggregation with IC50 of ~2 μM.	3442	32.14
S4165	Benzydamine HCl	c2	L1700-18	Others	Benzydamine hydrochloride is a topical nonsteroidal anti-inflammatory drug (NSAID) with anti-inflammatory, analgesic, antipyretic and local anesthetic activity.	2497	32.13
S4188	Sasapyrine	f4	L1700-18	Others	Sasapyrine (salsalate) is a nonsteroidal oral anti-inflammatory agent.	2485	32.13
S1328	Etodolac	f8	L1700-03	COX	Etodolac (Lodine) is a COX inhibitor with an IC50 of 53.5 nM.	2623	32.12
S1504	Dyphylline	e11	L1700-04	PDE	Dyphylline is a xanthine derivative with bronchodilator and vasodilator effects.	2622	32.11
S7333	K-Ras(G12C) inhibitor 6	d3	L1700-24	Rho	K-Ras(G12C) inhibitor 6 is an allosteric, and selective inhibitor of oncogenic K-Ras(G12C).	3583	32.11
S8076	PluriSIn #1 (NSC 14613)	d8	L1700-28	Dehydrogenase	PluriSIn #1 is an inhibitor of the stearoyl-coA desaturase 1 (SCD1), which is able to selectively eliminate hPSCs.	3299	32.1
S1261	Celecoxib	b4	L1700-03	COX	Celecoxib is a selective COX-2 inhibitor with IC50 of 40 nM.	2546	32.08
S7605	Filgotinib (GLPG0634)	a11	L1700-25	JAK	Filgotinib (GLPG0634) is a selective JAK1 inhibitor with IC50 of 10 nM, 28 nM, 810 nM, and 116 nM for JAK1, JAK2, JAK3, and TYK2, respectively. Phase 2._x000D_	3464	32.07
S2446	Levosimendan	e7	L1700-11	Others	Levosimendan is a calcium sensitizer acting through calcium-dependent binding to cardiac troponin C (cTnC), provides treatment for heart failure. Phase 4.	2486	32.03
S2541	Clomipramine HCl	c5	L1700-12	5-HT Receptor	Clomipramine HCl is a hydrochloride salt of clomipramine which is a serotonin transporter (SERT), norepinephrine transporter (NET) dopamine transporter (DAT) blocker with Ki of 0.14, 54 and 3 nM, respectively.	2491	32.02
S3208	Fexofenadine HCl	h7	L1700-16	Histamine Receptor	Fexofenadine inhibits histamine H1 receptor with IC50 of 246 nM.	2147	32.02
S7434	TAPI-1	f9	L1700-24	Others	TAPI-1 is an ADAM17/TACE inhibitor, which blocks shedding of cytokine receptors._x000D_	3294	32
S7174	ABC294640	e2	L1700-23	S1P Receptor	ABC294640 is an orally bioavailable and selective <b>sphingosine kinase-2 (SphK2)</b> inhibitor with <b>IC50</b> of approximately 60 μM. Phase 1/2._x000D_	3444	31.99
S8049	Tubastatin A	h6	L1700-28	HDAC	Tubastatin A is a potent and selective HDAC6 inhibitor with IC50 of 15 nM. It is selective against all the other isozymes (1000-fold) except HDAC8 (57-fold).	3202	31.99
S1979	Amiodarone HCl	g2	L1700-08	Potassium Channel	Amiodarone HCl is an antiarrhythmic drug for inhibition of ATP-sensitive potassium channel with IC50 of 19.1 μM.	2090	31.98
S7170	RO5126766 (CH5126766)	a2	L1700-23	Raf	RO5126766 (CH5126766) is a dual <b>RAF/MEK</b> inhibitor with <b>IC50</b> of 8.2 nM,19 nM, 56 nM, and 160 nM for BRAF V600E, BRAF, CRAF, and MEK1, respectively. Phase 1._x000D_	2106	31.98
S7922	Tiplaxtinin (PAI-039)	c9	L1700-27	Others	Tiplaxtinin(PAI-039) is an orally efficacious and selective plasminogen activator inhibitor-1 (<b>PAI-1</b>) inhibitor with <b>IC50</b> of 2.7 μM. _x000D_	3071	31.98
S1941	Enalapril Maleate	d11	L1700-07	Opioid Receptor	Enalapril Maleate, the active metabolite of enalapril, competes with angiotensin I for binding at the angiotensin-converting enzyme, blocking the conversion of angiotensin I to angiotensin II.	2120	31.97
S4671	Cefradine	b6	L1700-31	others	Cephradine is a semi-synthetic cephalosporin antibiotic.	3653	31.96
S2554	Daphnetin	e6	L1700-12	PKA/PKC/EGFR	Daphnetin, a natural coumarin derivative, is a protein kinase inhibitor, inhibits EGFR, PKA and PKC with IC50 of 7.67 μM, 9.33 μM and 25.01 μM, respectively, also known to exhibit anti-inflammatory and anti-oxidant activities.	2462	31.95
S7955	EPI-001	b11	L1700-27	Androgen Receptor	EPI-001 is an androgen receptor N-terminal domain antagonist with IC50 of ∼6 μM and a selective PPAR-gamma modulator.	3355	31.93
S2233	Esomeprazole Sodium	g11	L1700-09	ATPase	Esomeprazole sodium (Nexium) is a sodium salt of esomeprazole that is a potent proton pump inhibitor with an IC50 of 0.076 mg/kg.	2460	31.92
S1593	Apixaban	h6	L1700-05	Factor Xa	Apixaban is a highly selective, reversible inhibitor of Factor Xa with Ki of 0.08 nM and 0.17 nM in human and rabbit, respectively.	2205	31.91
S7263	AZD1981	d8	L1700-23	GPR	AZD1981 is a potent, selective CRTh2 (DP2) receptor antagonist with IC50 of 4 nM, showing >1000-fold selectivity over more than 340 other enzymes and receptors, including DP1.	3373	31.91
S7993	SKF38393 HCl	e1	L1700-28	Dopamine Receptor	SKF38393 HCl is a selective <b>dopamine D1/D5 receptor</b> agonist._x000D_	3649	31.91
S8169	GSK481	h1	L1700-29	TNF-alpha	GSK481 is a RIP1(Receptor Interacting Protein Kinase1) inhibitor. Inhibition of RIP1 has been shown to hinder cell necrotic death.	2838	31.9
S4092	Pramoxine HCl	h6	L1700-17	Others	Pramoxine is a topical local anesthetic that has been shown to have antipruritic properties.	2081	31.89
S1761	Suprofen	f10	L1700-06	Others	Suprofen(Profenal) is an NSAID.	2332	31.88
S2221	Apatinib	e10	L1700-09	VEGFR	Apatinib is an orally bioavailable, selective VEGFR2 inhibitor with IC50 of 1 nM.	2306	31.88
S7156	Marimastat(BB-2516)	a1	L1700-23	MMP	Marimastat (BB-2516) is a broad spectrum <b>matrix metalloprotease (MMP)</b> inhibitor for MMP-9, MMP-1, MMP-2, MMP-14 and MMP-7 with <b>IC50</b> of 3 nM, 5 nM, 6 nM, 9 nM and 13 nM, respectively. Phase 3._x000D_	2984	31.88
S7867	Oleuropein	c6	L1700-27	Others	Oleuropein is an antioxidant polyphenol isolated from olive leaf. Phase 2._x000D_	3389	31.88
S1620	Darunavir Ethanolate	b9	L1700-05	HIV Protease	Darunavir Ethanolate is an HIV protease inhibitor.	2481	31.87
S1801	Ranitidine	c2	L1700-07	NULL	Ranitidine is a histamine H2-receptor antagonist with IC50 of 3.3 ± 1.4 μM.	2345	31.87
S2538	Acetanilide	b5	L1700-12	Others	Acetanilide is an aniline derivative and has possess analgesic.	2494	31.87
S1743	Esomeprazole Magnesium	f9	L1700-06	Proton Pump	Esomeprazole Magnesium is a <b>proton pump</b> inhibitor to reduce gastric acid secretion.	2203	31.86
S2116	Conivaptan HCl	f2	L1700-09	Others	Conivaptan is a non-peptide inhibitor of antidiuretic hormone (vasopressin receptor antagonist).	2769	31.84
S2492	Novobiocin Sodium	f11	L1700-11	Others	Novobiocin(Albamycin) is a very potent bacterial DNA gyrase and human organic anion transporters with Ki of of 14.87 ± 0.40μM for hOAT1, 4.77 ± 1.12μM for hOAT3 and 90.50 ± 7.50μM for hOAT4.	2553	31.84
S2532	L-Ascorbyl 6-palmitate	d4	L1700-12	Others	Ascorbyl palmitate is an ester formed from ascorbic acid and palmitic acid creating a fat-soluble form of vitamin C.	2510	31.84
S2097	Ambrisentan	a1	L1700-09	Others	Ambrisentan, a highly selective antagonist of the endothelin-1 type A receptor with IC50 of 18 nM, is indicated for the treatment of pulmonary arterial hypertension (PAH).	2385	31.83
S1064	Masitinib (AB1010)	g6	L1700-01	c-Kit, PDGFR, FGFR, FAK	Masitinib is a novel inhibitor for Kit and PDGFRα/β with IC50 of 200 nM and 540 nM/800 nM, weak inhibition to ABL and c-Fms. Phase 2/3.	2635	31.81
S7911	PD-1/PD-L1 inhibitor 1	c8	L1700-27	PD-1/PD-L1	PD-1/PD-L1 inhibitor 1 is a PD-1/PD-L1 interaction inhibitor.	3491	31.81
S1382	Mianserin HCl	a2	L1700-04	Others	Mianserin HCl is a psychoactive agent of the tetracyclic antidepressant.	2644	31.8
S1916	Sulfisoxazole	b10	L1700-07	Others	Sulfisoxazole is a sulfonamide antibacterial with an oxazole substituent.	2316	31.8
S4128	Troxipide	c10	L1700-17	Others	Troxipide is a novel systemic non-antisecretory gastric cytoprotective agent with anti-ulcer, anti-inflammatory and mucus secreting properties irrespective of pH of stomach or duodenum.	2476	31.78
S1528	LY2811376	c2	L1700-05	5-alpha Reductase	LY2811376 is the first orally available non-peptidic β-secretase(BACE1) inhibitor with IC50 of 239 nM-249 nM, that act to decrease Aβ secretion with EC50 of 300 nM, demonstrated to have 10-fold selectivity towards BACE1 over BACE2, and more than 50-fold i	2536	31.77
S2524	Phenytoin sodium	f3	L1700-12	Sodium Channel	Phenytoin sodium is an inactive voltage-gated sodium channel stabilizer.	2253	31.77
S7938	GSK2292767	b10	L1700-27	PI3K	GSK2292767 is a potent and selective PI3Kδ inhibitor.	2063	31.77
S2577	Phenacetin	e8	L1700-12	COX	Phenacetin is a non-opioid analgesic without anti-inflammatory properties.	2363	31.76
S4038	Dibucaine HCl	a1	L1700-17	Sodium Channel	Dibucaine HCl is a local anesthetics.	2306	31.75
S4107	Clofazimine	d8	L1700-17	Others	Clofazimine is a rhimophenazine dye, originally developed for the treatment of tuberculosis, it has both antimicrobial and antiinflammatory activity, postulated mechanisms of action include intercalation of clofazimine with bacterial DNA and increasing le	2058	31.75
S1329	Etomidate	g8	L1700-03	GABA Receptor	Etomidate is a GABAA receptors agonist at GABAA receptors.	2233	31.73
S1742	Nevirapine	e9	L1700-06	Others	Nevirapine(Viramune) is a non-nucleoside reverse transcriptase inhibitor (NNRTI) used to treat HIV-1 infection and AIDS.	2428	31.73
S4152	Ethamsylate	b1	L1700-18	Others	Ethamsylate is a haemostatic drug, which inhibits biosynthesis and action of prostaglandins, and increases capillary endothelial resistance as and platelet adhesion.	2133	31.73
S8044	BMS-345541	e6	L1700-28	IκB/IKK	BMS-345541 is a highly selective inhibitor of the catalytic subunits of IKK-2 and IKK-1 with IC50 of 0.3 μM and 4 μM, respectively.	2820	31.71
S1243	Agomelatine	e2	L1700-03	5-HT Receptor	Agomelatine is classified as a norepinephrine-dopamine disinhibitor (NDDI) due to its antagonism of the 5-HT2C receptor.	3021	31.7
S1565	VX-809 (Lumacaftor)	b5	L1700-05	Others	VX-809 acts to correct CFTR mutations common in cystic fibrosis by increasing mutant CFTR (F508del-CFTR) maturation,EC50 of 0.1 μM. Phase 3.	2425	31.7
S7424	PD 151746	c9	L1700-24	Cysteine Protease	PD 151746 is a selective, cell-permeable calpain inhibitor with Ki of 0.26 μM for μ-Calpain, about 20-fold selectivity over m-calpain._x000D_	3837	31.69
S7953	ETC-1002	a11	L1700-27	AMPK	ETC-1002,also known as Bempedoic acid, is an orally available, once-daily LDL-C lowering small molecule designed to lower elevated levels of LDL-C and to avoid side effects associated with existing LDL-C lowering therapies.ETC-1002 is an activator of hepa	3380	31.68
S1894	Valsartan	a8	L1700-07	RAAS	Valsartan (Diovan) is an angiotensin II receptor antagonist with IC50 of ranging from 39.5 to 116 μM	2135	31.67
S2602	Acemetacin	e10	L1700-12	Others	Acemetacin is a non-steroidal anti-inflammatory drug and a glycolic acid ester of indometacin that is a cyclooxygenase inhibitor.	2198	31.67
S7900	SW033291	g7	L1700-27	Dehydrogenase	SW033291 is a selective inhibitor of 15-hydroxyprostaglandin dehydrogenase (15-PGDH) with IC50 and Kiapp of 1.5 nM and 0.1 nM, respectively.	3415	31.67
S1186	BIBR 1532	f7	L1700-02	Telomerase	BIBR 1532 is a potent, selective, non-competitive telomerase inhibitor with IC50 of 100 nM.	2375	31.66
S1836	Albendazole Oxide	f4	L1700-07	Others	Albendazole Oxide is a tubulin polymerization or assembly inhibitor.	2280	31.65
S8077	RI-1	e8	L1700-28	Others	RI-1 is a RAD51 inhibitor with IC50 ranging from 5 to 30 μM.	3425	31.65
S8205	AG-221 (Enasidenib)	f3	L1700-29	Dehydrogenase	Enasidenib is a first-in-class, oral, potent, reversible, selective inhibitor of the IDH2 mutant enzyme.	3355	31.64
S3130	Biotin (Vitamin B7)	g2	L1700-16	Others	Biotin is a water-soluble B-vitamin and is necessary for cell growth, the production of fatty acids, and the metabolism of fats and amino acids.	2825	31.63
S1865	Diltiazem HCl	c6	L1700-07	Others	Diltiazem HCl (Tiazac) is a benzothiazepine derivative with vasodilating action due to its antagonism of the actions of the calcium ion in membrane functions.	2448	31.62
S4167	Cyromazine	e2	L1700-18	Others	Cyromazine is a triazine insect growth regulator used as an insecticide and an acaricide.	2564	31.62
S7443	AP-III-a4 (ENOblock)	f10	L1700-24	Others	AP-III-a4 (ENOblock) is the first nonsubstrate analogue inhibitor of enolase with IC50 of 0.576 μM.	3636	31.62
S3160	Ethynodiol diacetate	e4	L1700-16	Estrogen/progestogen Receptor	Ethynodiol diacetate is one of the first synthetic progestogens used in contraceptive pills.	2848	31.61
S7127	TIC10 Analogue	c9	L1700-22	Akt	TIC10 inactivates Akt and ERK to induce TRAIL through Foxo3a, possesses superior drug properties: delivery across the blood-brain barrier, superior stability and improved pharmacokinetics.	3199	31.61
S1237	Temozolomide	b2	L1700-03	Others	Temozolomide is a DNA damage inducer.	2424	31.59
S1138	Brivanib Alaninate (BMS-582664)	f2	L1700-02	VEGFR, FGFR	Brivanib alaninate (BMS-582664) is the prodrug of BMS-540215, an ATP-competitive inhibitor against VEGFR2 with IC50 of 25 nM.	2743	31.58
S1430	Rolipram	c5	L1700-04	PDE	Rolipram is a PDE4-inhibitor and an anti-inflammatory agent.Phase 1.	2584	31.58
S4173	1-Hexadecanol	b3	L1700-18	Others	1-Hexadecanol is a fatty alcohol used to make other chemicals.	2344	31.58
S7883	BQ-123	g6	L1700-27	Endothelin Receptor	BQ-123 is a selective <b>endothelin A receptor (ETA)</b> antagonist with <b>IC50</b> of 7.3 nM. Phase 2._x000D_	3509	31.58
S7060	PP1	c4	L1700-22	Src	PP1 is a potent and selective Src inhibitor for Lck/Fyn with IC50 of 5 nM/ 6 nM.	2901	31.53
S7437	Sal003	a10	L1700-24	Others	Sal003 is a potent and cell-permeable eIF-2α phosphatase inhibitor.	3470	31.53
S7851	AZD3264	c5	L1700-27	IκB/IKK	AZD3264 is a novel <b>IKK2</b> inhibitor._x000D_	3493	31.5
S4629	Chlorotrianisene	d2	L1700-21	Estrogen/progestogen Receptor	Chlorotrianisene is a synthetic, non-steroidal estrogen. It is a selective estrogen receptor modulator.	3505	31.49
S1937	Isoniazid	b11	L1700-07	Angiogenesis	Isoniazid is a prodrug and must be activated by bacterial catalase.	2309	31.48
S1740	Guaifenesin	c9	L1700-06	Others	Guaifenesin(Guaiphenesin) is thought to act as an expectorant.	2511	31.45
S2151	LDE225 (NVP-LDE225,Erismodegib)	f4	L1700-09	Smoothened	LDE225 (NVP-LDE225) is a Smoothened (Smo) antagonist, inhibiting Hedgehog (Hh) signaling with IC50 of 1.3 nM (mouse) and 2.5 nM (human), respectively. Phase 3.	2156	31.45
S7927	WZB117	e9	L1700-27	Others	WZB117 is an inhibitor of Glucose Transporter 1 (GLUT1). It inhibited cell proliferation in lung cancer A549 cells and breast cancer MCF7 cells with an IC50 of approximately 10 μM.	3288	31.45
S1671	（6-）ε-​Aminocaproic acid	a3	L1700-06	Others	（6-）ε-​Aminocaproic acid is a derivative and analogue of the amino acid lysine.	2085	31.44
S1771	Chlorprothixene	d11	L1700-06	Others	Chlorprothixene has strong binding affinities to dopamine and histamine receptors, such as D1, D2, D3, D5, H1, 5-HT2, 5-HT6 and 5-HT7, with Ki of 18 nM, 2.96 nM, 4.56 nM, 9 nM, 3.75 nM, 9.4 nM, 3 nM and 5.6 nM, respectively.	2567	31.44
S7864	Oltipraz	b6	L1700-27	Others	Oltipraz is a potent <b>Nrf2</b> activator and a potent inducer of Phase II detoxification enzymes, most notably glutathione-S-transferase (GST). Phase 3._x000D_	3473	31.44
S1359	Losartan Potassium (DuP 753)	a11	L1700-03	RAAS	Losartan is an angiotensin II receptor antagonist, competes with the binding of angiotensin II to AT1 receptors with IC50 of 20 nM.	2167	31.43
S7596	CAY10603	g10	L1700-25	HDAC	CAY10603 is a potent and selective <b>HDAC6</b> inhibitor with <b>IC50</b> of 2 pM, >200-fold selectivity over other HDACs._x000D_	2780	31.42
S4174	Sodium Gluconate	c3	L1700-31	Others	Sodium gluconate is the sodium salt of gluconic acid widely used in food and pharmaceutical industry.	3482	31.41
S2374	5-hydroxytryptophan (5-HTP)	b2	L1700-11	Others	5-Hydroxytryptophan (5-HTP), also known as oxitriptan (INN), is a naturally occurring amino acid and chemical precursor for the treatment of depression.	2655	31.39
S1653	Tretinoin	g1	L1700-06	Others	All−trans Retinoic acid (ATRA), whith is a ligand for both the retinoic acid receptor (RAR) and the retinoid X receptor (RXR), can induce granulocytic differentiation and apoptosis in acute promyelocytic leukemia (APL) cells.	2474	31.38
S7157	Ilomastat (GM6001, Galardin)	b1	L1700-23	MMP	Ilomastat (GM6001, Galardin) is a broad spectrum matrix metalloprotease (MMP) inhibitor for MMP-1, MMP-2, MMP-3, MMP-7, MMP-8, MMP-9, MMP-12, MMP-14, and MMP-26 with Ki of 0.4 nM, 0.5 nM, 27 nM, 3.7 nM, 0.1 nM, 0.2 nM, 3.6 nM, 13.4 nM, 0.36 nM, respective	3142	31.37
S2542	Phenformin HCl	d5	L1700-12	AMPK	Phenformin hydrochloride is a hydrochloride salt of phenformin that is an anti-diabetic drug from the biguanide class.	2389	31.36
S7910	Epacadostat (INCB024360)	b8	L1700-27	IDO	Epacadostat (INCB024360) is a potent and selective indoleamine 2,3-dioxygenase (<b>IDO1</b>) inhibitor with <b>IC50</b> of 10 nM. Phase 2._x000D_	3497	31.36
S2393	Sorbitol	c4	L1700-11	Others	Sorbitol is a sugar alcohol and a sugar substitute.	2483	31.34
S4148	Ampicillin Trihydrate	g11	L1700-17	Others	Ampicillin Trihydrate is a β-lactam antibiotic, which inhibits bacterial cell-wall synthesis (peptidoglycan cross-linking) by inactivating transpeptidases on the inner surface of the bacterial cell membrane.	2230	31.34
S1713	Piroxicam	e6	L1700-06	COX	Piroxicam (Feldene) is a non-selective COX inhibitor with an IC50 of 6 mM.	2521	31.33
S1399	Teicoplanin	b4	L1700-30	Others	Teicoplanin is a glycopeptide antibiotic, used to treat serious infections caused by Gram-positive bacteria.	3472	31.32
S1029	Lenalidomide (CC-5013)	f3	L1700-01	TNF-alpha	Lenalidomide (CC-5013) is a TNF-α secretion inhibitor with IC50 of 13 nM.	2990	31.31
S1561	BMS-777607	a5	L1700-05	c-Met	BMS-777607 is a Met-related inhibitor for c-Met, Axl, Ron and Tyro3 with IC50 of 3.9 nM, 1.1 nM, 1.8 nM and 4.3 nM, 40-fold more selective for Met-related targets versus Lck, VEGFR-2, and TrkA/B, and more than 500-fold greater selectivity versus all other	2047	31.31
S7303	Rilpivirine	g11	L1700-23	Reverse Transcriptase	Rilpivirine is a non-nucleoside reverse transcriptase inhibitor (NNRTI), and used to treat HIV-1 infection.	3119	31.31
S1440	Varenicline Tartrate	c4	L1700-30	AChR	Varenicline Tartrate is a nicotinic AChR partial agonist, used to treat nicotine addiction.	3685	31.31
S4271	Isepamicin Sulphate	d4	L1700-31	others	Isepamicin Sulphate is an aminoglycoside antibiotic, which inhibits bacterial protein synthesis by targeting the bacterial 30S ribosomal subunit.	3583	31.31
S1476	SB525334	e9	L1700-04	TGF-beta/Smad	SB525334 is a potent and selective inhibitor of TGFβ receptor I (ALK5) with IC50 of 14.3 nM, is 4-fold less potent to ALK4 than ALK5 and inactive to ALK2, 3, and 6.	2465	31.3
S4201	Florfenicol	b6	L1700-18	Others	Florfenicol is a fluorinated synthetic analog of thiamphenicol with broad-spectrum, primarily bacteriostatic activity.	2271	31.3
S7476	MG149	h1	L1700-25	Histone Acetyltransferase	MG149 is a potent <b>histone acetyltransferase</b> inhibitor with <b>IC50</b> of 74 μM and 47 μM for Tip60 and MOF,respectively._x000D_	3386	31.3
S2562	Hydralazine HCl	h8	L1700-30	Potassium Channel	Hydralazine HCl is a hydrochloride salt of hydralazine, which is a direct-acting smooth muscle relaxant used to treat hypertension by acting as a vasodilator primarily in arteries and arterioles.	3080	31.3
S1734	Meloxicam	e8	L1700-06	Others	Meloxicam (Mobic) is a nonsteroidal anti-inflammatory agent with analgesic and fever reducer effects.	2566	31.29
S2108	Flunixin Meglumin	h1	L1700-09	COX	Flunixin meglumine is a potent inhibitor of the enzyme cyclooxygenase used as analgesic agent with anti-inflammatory and antipyretic activity.	2050	31.29
S7120	3-Deazaneplanocin A (DZNeP)	f8	L1700-22	Histone Methyltransferase	3-deazaneplanocin A (DZNeP), an analog of adenosine, is a competitive inhibitor of S-adenosylhomocysteine hydrolase with Ki of 50 pM.	2646	31.29
S2457	Clindamycin HCl	g8	L1700-11	Others	Clindamycin hydrochloride(Dalacin) is the hydrated hydrochloride salt of clindamycin which is a semisynthetic antibiotic.	2324	31.28
S3185	Adrenalone HCl	d6	L1700-16	Adrenergic Receptor	Adrenalone is an adrenergic agonist used as a topical vasoconstrictor and hemostatic, mainly acts on alpha-1 adrenergic receptors.	3067	31.27
S2375	Aloin	c2	L1700-11	Others	Aloin, a natural anthracycline from Aloe vera, is a tyrosinase inhibitor.	2278	31.25
S1666	Flucytosine	f2	L1700-06	Others	Flucytosine (5-Fluorocytosine, 5-FC) is an antifungal drug with IC50 of 0.93 μM in C. albicans.	2450	31.24
S1940	Levofloxacin	c11	L1700-07	Others	Levofloxacin is a synthetic fluoroquinolone (fluoroquinolones) antibacterial agent.	2175	31.24
S7449	CRT0044876	b11	L1700-24	DNA/RNA Synthesis	CRT0044876 is a potent and selective APE1 inhibitor with IC50 of ~3 μM.	3816	31.24
S1904	Avobenzone	a9	L1700-07	Others	Avobenzone is an oil soluble ingredient used in sunscreen products to absorb the full spectrum of UVA rays and a dibenzoylmethane derivative.	2056	31.23
S1144	Ivacaftor (VX-770)	d3	L1700-02	CFTR	Ivacaftor (VX-770) is a potentiator of CFTR targeting G551D-CFTR and F508del-CFTR with EC50 of 100 nM and 25 nM, respectively.	2753	31.22
S7616	CPI-169	h11	L1700-25	Histone Methyltransferase	CPI-169 is a potent, and selective <b>EZH2</b> inhibitor with <b>IC50</b> of 0.24 nM, 0.51 nM, and 6.1 nM for EZH2 WT, EZH2 Y641N, and EZH1, respectively.	3341	31.21
S1480	VX-222 (VCH-222, Lomibuvir)	f9	L1700-04	HCV Protease	VX-222 (VCH-222) is a novel, potent and selective inhibitor of HCV polymerase with IC50 of 0.94-1.2 μM, 15.3-fold less effective for mutant M423T, and 108-fold less effective for mutant I482L. Phase 2.	2710	31.2
S4341	Nalmefene HCl	g7	L1700-19	Others	Nalmefene is an <b>opioid receptor</b> antagonist, it is used primarily in the management of alcohol dependence.	2274	31.19
S4245	Sodium ascorbate	b4	L1700-31	Others	Sodium Ascorbate is a more bioavailable form of vitamin C that is an alternative to taking ascorbic acid as a supplement.	3582	31.18
S8020	GW0742	b4	L1700-28	PPAR	GW0742 is a potent and highly selective PPARβ/δ agonist, with IC50 of 1 nM, with 1000-fold selectivity over hPPARα and hPPARγ.	3563	31.15
S1445	Zonisamide	g6	L1700-04	Others	Zonisamide is a sulfonamide anticonvulsant approved for use as an adjunctive.	2785	31.14
S1773	Oxytetracycline (Terramycin)	e11	L1700-06	NULL	Oxytetracycline(Terramycin) was the second of the broad-spectrum tetracycline group of antibiotics to be discovered.	2296	31.14
S1377	Drospirenone	d1	L1700-04	Estrogen/progestogen Receptor	Drospirenone is a synthetic progestin that is an analog to spironolactone.	2659	31.13
S1500	Betamethasone	c11	L1700-04	Others	Betamethasone is a glucocorticoid steroid with anti-inflammatory and immunosuppressive properties.	2508	31.13
S2124	Xylose	d3	L1700-09	Others	Xylose is a sugar first isolated from wood.	2427	31.13
S2467	Famciclovir	e9	L1700-11	Others	Famciclovir(Famvir) is a guanine analogue antiviral drug used for the treatment of various herpesvirus infections.	2735	31.13
S1351	Ivermectin	b10	L1700-03	Others	Ivermectin is a broad-spectrum antiparasitic medication.	2353	31.12
S2721	Nilvadipine	c9	L1700-13	Calcium Channel	Nilvadipine is a potent calcium channel blocker with an IC50 of 0.03 nM.	2008	31.12
S8012	Otenabant (CP-945598) HCl	d3	L1700-28	Cannabinoid Receptor	Otenabant (CP-945598) HCl is a potent and selective cannabinoid receptor CB1 antagonist with Ki of 0.7 nM, exhibits 10,000-fold greater selectivity against human CB2 receptor. Phase 1.	3498	31.11
S2514	Tobramycin	d8	L1700-30	Others	Tobramycin is an aminoglycoside antibiotic with an IC50 of 9.7 μM.	3627	31.11
S7873	Disodium (R)-2-Hydroxyglutarate	f7	L1700-31	Others	Disodium (R)-2-Hydroxyglutarate is a competitive inhibitor of α-ketoglutarate-dependent dioxygenases with Ki of 0.628 mM.	3529	31.1
S2048	Clindamycin Phosphate	c7	L1700-30	Others	Clindamycin Phosphate is a lincosamide antibiotic for Plasmodium falciparum with IC50 of 12 nM.	3615	31.09
S1799	Ranolazine	b2	L1700-07	Others	Ranolazine(Ranexa) is an antianginal medication.	2193	31.06
S1727	Levonorgestrel	h7	L1700-06	Others	Levonorgestrel(Levonelle) is a synthetic progestogen used as an active ingredient in some hormonal contraceptives.	2589	31.04
S1397	Rocuronium Bromide	d3	L1700-04	AChR	Rocuronium Bromide is an aminosteroid non-depolarizing neuromuscular blocker or muscle relaxant.	2392	31.03
S2031	Fenticonazole Nitrate	c6	L1700-08	Others	Fenticonazole nitrate is an azole antifungal agent.	2214	31.03
S8135	Riociguat (BAY 63-2521)	d11	L1700-28	Others	Riociguat (BAY 63-2521) is an oral soluble guanylate cyclase (GC) stimulator, used in the treatment of ipulmonary hypertension.	3460	31.03
S3189	Ropinirole HCl	g6	L1700-16	Others	Ropinirole a selective dopamine D2 receptors inhibitor with IC50 of 29 nM.	2573	31.01
S7133	P22077	h9	L1700-22	DUB	P22077 is an inhibitor of ubiquitin-specific protease USP7 with EC50 of 8.6 μM, also inhibits the closely related USP47.	3380	31.01
S7359	K02288	c5	L1700-24	TGF-beta/Smad	K02288 is a potent, and selective type I BMP receptor inhibitor with IC50 of 1.1, 1.8, 6.4 nM for ALK2, ALK1 and ALK6, showing weaker inhibition on other ALKs (3, 4, 5) and ActRIIA.	3640	30.99
S2099	Temocapril HCl	c1	L1700-09	RAAS	Temocapril HCl is the hydrochloride of Temocapril, which is a long-acting angiotensin-converting enzyme (ACE) inhibitor, used for the treatment of hypertension.	2429	30.97
S8114	ICI-118551	e10	L1700-28	Adrenergic Receptor	ICI-118551 is a highly selective β2-adrenergic receptor antagonist with Ki values of 0.7, 49.5 and 611 nM for β2, β1 and β3 receptors, respectively.	3339	30.97
S4540	Sisomicin sulfate	c5	L1700-31	others	Sisomicin sulfate is an aminoglycoside antibiotic, isolated from the fermentation broth of a new species of the genus Micromonospora.	3715	30.97
S2230	LY2157299	e11	L1700-09	TGF-beta/Smad	LY2157299 is a potent TGFβ receptor I (TβRI) inhibitor with IC50 of 56 nM. Phase 2.	2279	30.96
S2387	Lappaconite HBr	e3	L1700-11	Others	Lappaconite Hydrobromide is a kind of alkaloid extracted from Aconitum sinomontanum Nakai and has anti-inflammatory effects.	2400	30.95
S3106	Pidotimod	g1	L1700-16	Others	Pidotimod is an immunostimulant.	2489	30.94
S1639	Amprenavir	c11	L1700-05	HIV Protease	Amprenavir is an HIV protease inhibitor with IC50 of 14.6 ng/mL in wild-type HIV isolates.	2198	30.93
S8133	Resiquimod	b11	L1700-28	Others	Resiquimod is an immune response modifier that acts as a potent TLR 7/8 agonist. Phase 2.	3106	30.93
S1426	Repaglinide	b5	L1700-04	Potassium Channel	Repaglinide is for the treatment of type II diabetes.	2949	30.92
S2407	Curcumol	d5	L1700-11	Others	Curcumol is a pure monomer isolated from Rhizoma Curcumaeis with antitumor activities.	2528	30.92
P1015	Lypressin Acetate	c1	L1700-30		Lypressin Acetate is a hormone used to prevent or control the frequent urination, increased thirst, and loss of water associated with diabetes insipidus (water diabetes).	3544	30.91
S1007	FG-4592	g1	L1700-01	HIF	FG-4592 is an HIF α prolyl hydroxylase inhibitor, stabilizes HIF-2 and induces EPO production. Phase 2/3.	2407	30.9
S1104	GDC-0879	g10	L1700-01	Raf	GDC-0879 is a novel, potent, and selective B-Raf inhibitor with IC50 of 0.13 nM with activity against c-Raf as well; no inhibition known to other protein kinases.	2577	30.9
S7914	Isoxazole 9 (ISX-9)	f8	L1700-27	Others	Isoxazole 9 (Isx-9) is a synthetic promotor of adult neurogenesis by triggering neuronal differentiation of adult neural stem/precursor cells (NSPCs). _x000D_	3023	30.89
S8031	NSC 23766	b5	L1700-28	Rac	NSC 23766 is an inhibitor of Rac GTPase targeting Rac activation by guanine nucleotide exchange factors (GEFs) with IC50 of ~50 μM; does not inhibit the closely related targets, Cdc42 or RhoA.	3363	30.88
S2076	Lisinopril	d7	L1700-30	RAAS	Lisinopril is an angiotensin-converting enzyme (ACE) inhibitor, used in treatment of hypertension, congestive heart failure, and heart attacks, and also in preventing renal and retinal complications of diabetes.	3496	30.88
S1832	Atracurium Besylate	c4	L1700-07	Others	Atracurium Besylate is a neuromuscular blocking agent with ED95 of 0.2 mg/kg.	2387	30.87
S7146	DMH1	b11	L1700-22	TGF-beta/Smad	DMH1 is a selective BMP receptor inhibitor with IC50 of 107.9 nM for ALK2, exhibiting no inhibition on AMPK, ALK5, KDR (VEGFR-2) or PDGFR.	3019	30.86
S1884	Sparfloxacin	c7	L1700-07	Others	Sparfloxacin is a fluoroquinolone antibiotic, shows broad and potent antibacterial activity.	2209	30.85
S7218	Alvelestat (AZD9668)	d5	L1700-23	Others	Alvelestat (AZD9668) is an oral, highly selective inhibitor of neutrophil elastase (NE) with IC50 and Ki of 12 nM and 9.4 nM, at least 600-fold more selective over other serine proteases._x000D_ Phase 2._x000D_	3503	30.84
S8172	Ro 61-8048	b2	L1700-29	hydroxylase	Ro 61-8048 is a high-affinity kynurenine 3-hydroxylase (KMO) inhibitor with IC50 and Ki of 37 nM and 4.8 nM, respectively.	3501	30.84
S1730	Indapamide	b8	L1700-06	Others	Indapamide(Lozol) is a non-thiazide sulphonamide diuretic compound, generally used in the treatment of hypertension, as well as decompensated cardiac failure.	2482	30.83
S1227	Raloxifene HCl	c1	L1700-03	Estrogen/progestogen Receptor	Raloxifene is estrogen antagonists, inhibits human cytosolic aldehyde oxidase-catalyzed phthalazine oxidation activity with IC50 of 5.7 nM.	2455	30.82
S1624	Alendronate	f9	L1700-05	Others	Alendronate, a nitrogen-containing bisphosphonate, is a potent inhibitor of bone resorption used for the treatment and prevention of osteoporosis.	2132	30.81
S8072	NSC 405020	b8	L1700-28	MMP	NSC 405020 is a noncatalytic inhibitor of MT1-MMP, directly interacts with PEX domain of MT1-MMP, affects PEX homodimerization but not catalytic activity of MT1-MMP.	3686	30.81
S4218	Amoxapine	b8	L1700-18	Others	Amoxapine is a tricyclic dibenzoxazepine (an N-aryl piperazine) which acts similarly to several other tricyclic antidepressants, amoxapine inhibits GLYT2a transport activity with IC50 of 92 μM.	2262	30.8
S4601	5-Chloro-8-hydroxy-7-iodoquinoline	h10	L1700-20	others	Clioquinol is an orally bioavailable, lipophilic, copper-binding, halogenated 8-hydroxyquinoline with antifungal, antiparasitic and potential antitumor activities.	2072	30.79
S8102	Z-VAD-FMK (Caspase Inhibitor VI)	e9	L1700-28	Caspase	Z-VAD(OH)-FMK is an irreversible pan-caspase inhibitor.	3434	30.79
S4105	Closantel Sodium	b8	L1700-17	Others	Closantel is gram positive antibacterial activity inhibitor, inhibiting the KinA/Spo0F system with IC50 of 3.8 μM.	2493	30.78
S7373	UNC669	f6	L1700-24	Epigenetic Reader Domain	UNC669 is a potent and selective MBT (malignant brain tumor) inhibitor with IC50 of 6 μM for L3MBTL1, 5- and 11-fold selective over L3MBTL3 and L3MBTL4.	3537	30.78
S7835	I-BRD9	e4	L1700-27	Epigenetic Reader Domain	I-BRD9 (GSK602) is a potent and selective BRD9 inhibitor with pIC50 of 7.3, while it displayed a pIC50 of 5.3 against BRD4.	3137	30.78
S1920	Haloperidol	d10	L1700-07	Others	Haloperidol (Haldol) is an antipsychotic and butyrophenone.	2490	30.77
S3186	Azatadine dimaleate	e6	L1700-16	Histamine Receptor	Azatadine is an histamine and cholinergic inhibitor with IC50 of 6.5 nM and 10 nM, respectively.	2676	30.77
S8028	Tariquidar	h4	L1700-28	P-gp	Tariquidar (XR9576) is a potent and selective noncompetitive inhibitor of P-glycoprotein with Kd of 5.1 nM, reverses drug resistance in MDR cell Lines. Phase 3.	3315	30.77
S7192	PF-04620110	d3	L1700-23	Transferase	PF-04620110 is an orally active, selective and potent diglyceride acyltransferase-1 (DGAT1) inhibitor with IC50 of 19 nM.	3657	30.76
S8073	Optovin	c8	L1700-28	Others	Optovin is a reversible photoactivated TRPA1 activator._x000D_	3495	30.73
S4606	Glutathione	h5	L1700-31	others	Glutathione acts as an antioxidant, a free radical scavenger and a detoxifying agent. It is a tripeptide comprised of three amino acids (cysteine, glutamic acid, and glycine) present in most mammalian tissue.	3090	30.72
S1934	Nystatin (Fungicidin)	a11	L1700-07	Others	Nystatin, which belongs to the polyene group of antimycotics, is frequently used as a topical agent in the treatment of oro-pharyngeal candidosis.	2092	30.71
S1134	AT9283	d2	L1700-02	Bcr-Abl, JAK, Aurora Kinase	AT9283 is a potent JAK2/3 inhibitor with IC50 of 1.2 nM/1.1 nM; also potent to Aurora A/B, Abl(T315I). Phase 1/2.	2846	30.69
S1183	Danoprevir (ITMN-191)	d7	L1700-02	Proteasome, HCV Protease	Danoprevir(ITMN-191) is a peptidomimetic inhibitor of the NS3/4A protease of hepatitis C virus (HCV) with IC50 of 0.2-3.5 nM, inhibition effect for HCV genotypes 1A/1B/4/5/6 is ~10-fold higher than 2B/3A. Phase 2.	2606	30.69
S7856	Tenofovir Alafenamide (GS-7340)	f5	L1700-27	Reverse Transcriptase	Tenofovir Alafenamide (GS-7340) is a prodrug of tenofovir, which is a <b>reverse transcriptase</b> inhibitor, used to treat HIV and Hepatitis B._x000D_	2569	30.69
S1408	Linezolid	d4	L1700-04	Others	Linezolid is a synthetic antibiotic used for the treatment of serious infections.	2599	30.68
S8009	AG-18	a3	L1700-28	EGFR	AG-18 inhibits EGFR with IC50 of 35 μM.	3174	30.68
S1441	Venlafaxine	c6	L1700-04	5-HT Receptor	Venlafaxine is an arylalkanolamine serotonin-norepinephrine reuptake inhibitor (SNRI).	2703	30.67
S1467	Doxercalciferol	f8	L1700-04	Others	Doxercalciferol is a synthetic analog of vitamin D.	2332	30.67
S1541	EX 527 (Selisistat)	f3	L1700-05	Sirtuin	EX 527 is a potent and selective SIRT1 inhibitor with IC50 of 38 nM, exhibits >200-fold selectivity against SIRT2 and SIRT3.	2079	30.67
S4278	Carteolol HCl	d3	L1700-19	Adrenergic Receptor	Carteolol HCl is a β-adrenoceptor antagonist, used for the treatment of glaucoma._x000D_	2131	30.67
S1263	CHIR-99021 (CT99021)	d4	L1700-03	GSK-3	CHIR-99021 (CT99021) is a <b>GSK-3α</b> and <b>GSK-3β</b> inhibitor with <b>IC50</b> of 10 nM and 6.7 nM, respectively.	3235	30.66
S1544	AM1241	g3	L1700-05	Cannabinoid Receptor	AM-1241 is a selective cannabinoid CB2 receptor agonist with Ki of 3.4 nM, exhibits 82-fold selectivity over CB1 receptor.	2536	30.66
S2098	Bexarotene	b1	L1700-09	Others	Bexarotene is a retinoid specifically selective for retinoid X receptors, used as an oral antineoplastic agent in the treatment of cutaneous T-cell lymphoma.	2347	30.66
S1698	Torsemide	b5	L1700-06	Others	Torsemide is a pyridyl sulfonylurea with a chemical structure between that of traditional loop diuretics and Cl- channel blockers, used to treat hypertension.	2514	30.65
S4078	Mefenamic Acid	d5	L1700-17	COX	Mefenamic acid is a competitive inhibitor of COX-1 and COX-2.	2466	30.65
S4031	Aclidinium Bromide	e11	L1700-16	AChR	Aclidinium Bromide inhibits human muscarinic AChR M1, M2, M3, M4 and M5 with Ki of 0.1 nM, 0.14 nM, 0.14 nM, 0.21 nM and 0.16 nM, respectively.	2767	30.64
S8238	SB366791	g4	L1700-29	TRPV	SB-366791 is a novel, potent, and selective, cinnamide TRPV1 antagonist.	3110	30.64
S4430	Hydroxychloroquine Sulfate	a5	L1700-31	Autophagy	Hydroxychloroquine Sulfate is an antimalarial agent used for the treatment of systemic lupus erythematosus, rheumatoid arthritis and other autoimmune, inflammatory and dermatologic conditions. Also acts as an inhibitor of autophagy and toll-like receptor	3418	30.64
S7844	Cyclo(RGDyK)	h4	L1700-27	Integrin	Cyclo(RGDyK) is a potent and selective <b>αVβ3 integrin</b> inhibitor with <b>IC50</b> of 20 nM. _x000D_	3452	30.63
S7293	ZCL278	g10	L1700-23	Cdc42 GTPase	ZCL278 is a selective Cdc42 GTPase inhibitor with Kd of 11.4 μM.	3531	30.62
S4127	Terbutaline Sulfate	e2	L1700-31	Adrenergic Receptor	Terbutaline Sulfate is a selective β2-adrenergic receptor agonist with IC50 of 53 nM.	3653	30.62
S1709	Estradiol	c6	L1700-06	Others	Estradiol is the predominant sex hormone.	2535	30.61
S4184	Penciclovir	b4	L1700-18	Others	Penciclovir is a purine acyclic nucleoside analogue with potent antiviral activity.	2270	30.61
S4285	Ospemifene	b4	L1700-19	Estrogen/progestogen Receptor	Ospemifene is a non-hormonal selective estrogen receptor modulator (SERM), used for the treatment of dyspareunia. _x000D_	2242	30.6
S1830	Oxfendazole	a4	L1700-07	Others	Oxfendazole is the sulfoxide form of fenbendazole which is a broad spectrum benzimidazole anthelmintic.	2090	30.58
S7435	AR-A014418	g9	L1700-24	GSK-3	AR-A014418 is an ATP-competitive, and selective GSK3β inhibitor with IC50 and Ki of 104 nM and 38 nM, without significant inhibition on 26 other kinases tested.	3605	30.58
S3133	Sulfamethazine	a3	L1700-16	Others	Sulfamethazine is a sulfonamide antibacterial.	2342	30.57
S1939	(-)-Tetramisole	b6	L1700-30	Others	(-)-Tetramisole is an inhibitor of alkaline phosphatase, used as an anthelmintic.	3628	30.57
S1457	Atazanavir Sulfate	f7	L1700-04	HIV Protease	Atazanavir is a HIV protease inhibitor with Ki of 2.66 nM.	2542	30.56
S1606	Clotrimazole	f7	L1700-05	Others	Clotrimazole is a synthetic, antifungal and broad-spectrum derivate of imidazole.	2002	30.56
P1011	Eptifibatide Acetate	b1	L1700-30		Eptifibatide Acetate is a cyclic heptapeptide constructed from 6 amino acids and a mercaptopropionyl residue. A disulfide bridge forms between mercaptopropionyl and cysteine. Eptifibatide prevents platelet aggregation. One study shows the inhibition of pl	3506	30.56
S7776	Akti-1/2	a1	L1700-27	Akt	Akti-1/2 is a highly selective <b>Akt1/Akt2</b> inhibitor with <b>IC50</b> of 58 nM/210 nM, respectively, about 36-fold selectivity for Akt1 over Akt3._x000D_	2914	30.55
S1220	OSI-930	d11	L1700-02	c-Kit, VEGFR	OSI-930 is a potent inhibitor of Kit, KDR and CSF-1R with IC50 of 80 nM, 9 nM and 15 nM, respectively; also potent to Flt-1, c-Raf and Lck and low activity against PDGFRα/β, Flt-3 and Abl. Phase 1.	2508	30.54
S1084	Brivanib (BMS-540215)	f8	L1700-01	VEGFR, FGFR	Brivanib is an ATP-competitive inhibitor against VEGFR2 with IC50 of 25 nM, moderate potency against VEGFR-1 and FGFR-1, but >240-fold against PDGFR-β. Phase 3.	3128	30.52
S1604	Olmesartan Medoxomil	d7	L1700-05	RAAS	Olmesartan medoxomil is a compound which is hydrolyzed to olmesartan that is a selective AT1 subtype angiotensin II receptor antagonist.	2181	30.52
S7584	LRRK2-IN-1	f9	L1700-25	LRRK2	LRRK2-IN-1 is a potent and selective <b>LRRK2</b> inhibitor with <b>IC50</b> of 6 nM and 13 nM for LRRK2 (G2019S) and LRRK2 (WT), respectively._x000D_	2854	30.52
S7777	Coelenterazine	b1	L1700-27	Others	Coelenterazine is a luminescent enzyme substrate, used for monitoring reporter genes in BRET, ELISA and HTS techniques._x000D_	3313	30.52
S1538	Telaprevir (VX-950)	d3	L1700-05	HCV Protease	Telaprevir (VX-950) is an HCV NS3-4A serine protease inhibitor with IC50 of 0.35 μM.	2440	30.51
S1723	Indomethacin	e7	L1700-06	Others	Indomethacin(Indocid, Indocin) is a non-steroidal anti-inflammatory compound commonly used to reduce fever, pain, stiffness, and swelling.	2351	30.51
S7162	Mdivi-1	e1	L1700-23	Dynamin	Mdivi-1 is a selective cell-permeable inhibitor of mitochondrial division DRP1 (dynamin-related GTPase) and mitochondrial division Dynamin I (Dnm1) with IC50 of 1-10 μM.	3986	30.51
S4195	Broxyquinoline	d5	L1700-18	Others	Broxyquinoline is an antiprotozoal agent and able to release oxygen free radicals from the water in mucous membranes.	2325	30.5
S7051	CGI1746	h3	L1700-22	BTK	CGI1746 is a potent and highly selective small-molecule inhibitor of the Btk with IC50 of 1.9 nM.	2882	30.5
S1843	Chenodeoxycholic Acid	b5	L1700-07	NULL	Chenodeoxycholic acid is a naturally occurring human bile acid.	2235	30.49
S4203	Furaltadone HCl	d6	L1700-18	Others	Furaltadone HCl is an antibacterial and has distinct curative effect in the treatment of coccidiosis.	2404	30.49
S7871	LJI308	e6	L1700-27	S6 Kinase	LJI308 is a potent, and pan-RSK (p90 ribosomal S6 kinase) inhibitor with IC50 of 6 nM, 4 nM, and 13 nM for RSK1, RSK2, and RSK3, respectively.	3234	30.49
S1067	SB431542	b7	L1700-01	TGF-beta/Smad	SB431542 is a potent and selective inhibitor of ALK5 with IC50 of 94 nM, 100-fold more selective for ALK5 than p38 MAPK and other kinases.	2774	30.47
S1717	Fomepizole	a7	L1700-06	Dehydrogenase	Fomepizole is a competitive inhibitor of alcohol dehydrogenase, the enzyme that catalyzes the initial steps in the metabolism of ethylene glycol and methanol to their toxic metabolites.	2291	30.47
S7968	P7C3	e11	L1700-27	Others	P7C3 is a potent proneurogenic and neuroprotective chemical that targets <b>NAMPT</b> enzyme._x000D_	3465	30.47
S4311	Calcium Gluceptate	f4	L1700-31	Others	Calcium gluceptate is a calcium salt used in the treatment and prophylaxis of hypocalcemia and as an electrolyte replenisher.	3466	30.47
S1741	Rifabutin	d9	L1700-06	Others	Rifabutin(Mycobutin) is a semisynthetic ansamycin antibiotic with potent antimycobacterial properties.	2443	30.46
S3151	Gliquidone	b4	L1700-16	Others	Gliquidone is an ATP-sensitive K+ channel antagonist with IC50 of 27.2 nM.	2711	30.46
S1195	TAK-700 (Orteronel)	f8	L1700-02	P450	TAK-700 (Orteronel) is a potent and highly selective human 17,20-lyase inhibitor with IC50 of 38 nM, exhibits >1000-fold selectivity over other CYPs (e.g. 11-hydroxylase and CYP3A4). Phase 3.	2339	30.44
S2555	Clarithromycin	f6	L1700-12	P450	Clarithromycin (Biaxin, Klacid) is a macrolide antibiotic and a CYP3A4 inhibitor.	2411	30.43
S3181	Flumequine	b6	L1700-16	Others	Flumequine is a synthetic chemotherapeutic antibiotic, inhibiting topoisomerase II with IC50 of 15 μM.	2704	30.43
S1093	GSK1904529A	e9	L1700-01	IGF-1R	GSK1904529A is a selective inhibitor of IGF-1R and IR with IC50 of 27 nM and 25 nM, >100-fold more selective for IGF-1R/InsR than Akt1/2, Aurora A/B,B-Raf, CDK2, EGFR etc.	3090	30.42
S2456	Chlorpromazine HCl	f8	L1700-11	Dopamine Receptor, Potassium Channel	Chlorpromazine HCl is a dopamine and potassium channel inhibitor with IC50 of 6.1 and 16 μM for nward-rectifying K+ currents and time-independent outward currents	2461	30.39
S1502	Cephalexin	e4	L1700-30	Others	Cefalexin is a cephalosporin antibiotic.	3569	30.39
S1390	Ondansetron HCl	f2	L1700-04	5-HT Receptor	Ondansetron HCl is a serotonin 5-HT3 receptor antagonist.	2592	30.38
S7392	Loxistatin Acid (E-64C)	g7	L1700-24	Cysteine Protease	Loxistatin Acid (E-64C), a derivative of E-64, is an irreversible and membrane-permeant cysteine protease inhibitor.	3393	30.38
S1291	Cetirizine DiHCl	f6	L1700-03	Histamine Receptor	Cetirizine DiHCl is an antihistamine.	2720	30.36
S2575	Vancomycin HCl	d9	L1700-30	Others	Vancomycin HCl is a hydrochloride of vancomycin that is a narrow-spectrum glycopeptide antibacterial agent.	3621	30.36
S1302	Ifosfamide	d7	L1700-03	DNA/RNA Synthesis	Ifosfamide is a nitrogen mustard alkylating agent used in the treatment of cancer.	2551	30.35
S1995	Procarbazine HCl	f6	L1700-30	DNA/RNA Synthesis	Procarbazine HCl is a hydrochloride salt form of procarbazine which is a polyfunctional alkylating compound, used for the treatment of Hodgkin's lymphoma.	3511	30.35
S1255	Nepafenac	d3	L1700-03	Others	Nepafenac is a non-steroidal anti-inflammatory agent.	2653	30.33
S8051	Macitentan	b7	L1700-28	Endothelin Receptor	Macitentana (Actelion-1, ACT-064992) is an orally active, non-peptide, dual ETA/ETB (endothelin) receptor antagonist with IC50 of 0.5 nM/391 nM. Phase 3.	3434	30.33
S2493	Olanzapine	g11	L1700-11	5-HT Receptor, Dopamine Receptor	Olanzapine is a high affinity for 5-HT2 serotonin and D2 dopamine receptor antagonist.	2520	30.32
S1455	Cilomilast	d7	L1700-04	PDE	Cilomilast is a potent PDE4 inhibitor with IC50 of about 110 nM, has anti-inflammatory activity and low central nervous system activity.	2234	30.31
S1463	Ofloxacin	c8	L1700-04	Topoisomerase	Ofloxacin is a synthetic broad-spectrum antimicrobial agent.	2845	30.31
S4270	Oxiracetam	h2	L1700-19	Others	Oxiracetam, a cyclic derivative of gamma-aminobutyric acid (GABA), is used as a nootropic drug to improve memory and learning.	2280	30.31
S1168	Valproic acid sodium salt (Sodium valproate)	f5	L1700-02	GABA Receptor, HDAC	Valproic acid sodium salt (Sodium valproate) is a HDAC inhibitor with IC50 of 0.4 mM and also inhibits GABA-transaminase or succinic semialdehyde dehydrogenase.	2727	30.3
S1331	Fluconazole	a9	L1700-03	Others	Fluconazole is a triazole antifungal drug used in the treatment and prevention of superficial and systemic fungal infections.	2026	30.29
S2315	Kanamycin sulfate	h7	L1700-30	others	Kanamycin sulfate(Kanamycin monosulfate) is an aminoglycoside antibiotic, available in oral, intravenous, and intramuscular forms, and used to treat a wide variety of infections.	2917	30.29
S1744	Nicotinic Acid	g9	L1700-06	Others	Nicotinic Acid is a water-soluble vitamin belonging to the vitamin B family.	2437	30.28
S1439	Tranilast	b6	L1700-04	Others	Tranilast is an antiallergic compound.	2729	30.27
S4011	Ampiroxicam	g9	L1700-16	COX	Ampiroxicam is a nonselective cyclooxygenase inhibitor uesd as anti-inflammatory drug.	2649	30.26
S1458	VX-745	g7	L1700-04	p38 MAPK	VX-745 is a potent and selective inhibitor of p38α with IC50 of 10 nM, 22-fold greater selectivity versus p38β and no inhibition to p38γ.	2471	30.25
S4149	Amfenac Sodium Monohydrate	h11	L1700-17	Others	Amfenac Sodium monohydrate is a non-steroidal analgesic anti-inflammatory drug with acetic acid moiety.	2043	30.23
S1548	Dapagliflozin	b4	L1700-05	SGLT	Dapagliflozin is a potent and selective hSGLT2 inhibitor with EC50 of 1.1 nM, exhibiting 1200-fold selectivity over hSGLT1. Phase 3.	2258	30.22
S1914	Pregnenolone	h9	L1700-07	Estrogen/progestogen Receptor	Pregnenolone is an endogenous steroid hormone for inhibition of M1 receptor- and M3 receptor-mediated currents with IC50 of 11.4 µM and 6.0 µM, respectively.	2028	30.21
S3083	Indacaterol Maleate	c1	L1700-16	Adrenergic Receptor	Indacaterol is an ultra-long-acting β-adrenoceptor agonist with pKi of 7.36.	2786	30.21
S4211	Montelukast Sodium	d7	L1700-18	Others	Montelukast selectively antagonizes leukotriene D 4 (LTD4) by binding to it so that block the action of leukotriene D4 on the cysteinyl leukotriene receptor CysLT1.	2401	30.21
S1749	L-Glutamine	b5	L1700-30	Others	L-Glutamine (Gln) is one of the 20 amino acids encoded by the standard genetic code and also a major respiratory fuel and substrate for nucleic acid synthesis in mammalian intestinal cells.	3554	30.21
S1853	Penicillamine	e5	L1700-30	Others	Penicillamine is used as an antirheumatic and as a chelating agent in Wilson’s disease.	3440	30.21
S2534	Isoconazole nitrate	f4	L1700-12	Others	Isoconazole nitrate (Travogen) is an azole antifungal reagent.	2359	30.2
S4094	Tetramisole HCl	a2	L1700-31	Others	Tetramisole is a mixture of dextro- and levo isomers used as an anthelmintic.	3184	30.2
S1256	Rufinamide	e3	L1700-03	Sodium Channel	Rufinamide, a triazole derivative, is an anticonvulsant medication.	2692	30.19
S2589	Miglitol	e9	L1700-12	Others	Miglitol is an oral anti-diabetic drug.	2120	30.18
S4179	Mezlocillin Sodium	g3	L1700-18	Others	Mezlocillin sodium is a penicillin beta-lactam antibiotic used in the treatment of bacterial infections caused by susceptible, usually gram-positive, organisms.	2257	30.18
S1222	Dexrazoxane HCl (ICRF-187, ADR-529)	f11	L1700-02	Others	A cardioprotective agent	2038	30.17
S1326	Edaravone	d8	L1700-03	Others	Edaravone, a strong novel free radical scavenger, is used for treatment of patients with acute brain infarction.	2663	30.17
S1657	Enalaprilat Dihydrate	b2	L1700-06	RAAS	Enalaprilat is an angiotensin-converting enzyme (ACE) inhibitor with IC50 of 1.94 nM.	2335	30.17
S1658	Dofetilide	c2	L1700-06	Others	Dofetilide(Tikosyn) is a class III antiarrhythmic agent.	2627	30.15
S1398	Stavudine (d4T)	e3	L1700-04	Reverse Transcriptase	Stavudine is a nucleoside analog reverse transcriptase inhibitor (NARTI) active against HIV.	2671	30.14
S2525	Phenytoin	g3	L1700-12	Sodium Channel	Phenytoin is an inactive voltage-gated sodium channel stabilizer.	2283	30.14
S7129	PYR-41	e9	L1700-22	E1 Activating	PYR-41 is the first cell-permeable inhibitor of ubiquitin-activating enzyme E1, with no activity at E2.	3290	30.14
S2632	BMS-378806	e2	L1700-13	gp120/CD4	BMS-378806 selectively inhibits the binding of HIV-1 gp120 to the CD4 receptor with EC50 of 0.85-26.5 nM in virus.	2257	30.13
S7519	GNF-5837	h4	L1700-25	Trk receptor	GNF-5837 is a selective, and orally bioavailable pan-<b>TRK</b> inhibitor for TrkA, and TrkB with <b>IC50</b> of 8 nM, and 12 nM, respectively. _x000D_	3826	30.11
S1512	Tadalafil	c1	L1700-05	PDE	Tadalafil is a PDE-5 inhibitor with IC50 of 1.8 nM.	2355	30.1
S3104	Moguisteine	e1	L1700-16	Others	Moguisteine is a novel peripheral non-narcotic antitussive drug.	2740	30.1
S4204	Isosorbide	e6	L1700-18	Others	Isosorbide is a heterocyclic compound that is derived from glucose, used as a diuretic.	2524	30.1
S7305	MS436	a1	L1700-24	Epigenetic Reader Domain	MS436 is a selective <b>BET bromodomain</b> inhibitor with <b>K<sub>i</sub></b> of <0.085 μM and 0.34 μM for BRD4 (1) and BRD4 (2), respectively. _x000D_	3119	30.1
S4175	Sulfaguanidine	c3	L1700-18	Others	Sulfaguanidine is a sulfonamide used as an anti-infective agent.	2454	30.09
S1683	Ipratropium Bromide	a4	L1700-06	Others	Ipratropium bromide is a muscarinic antagonist, bronchodilator, N-Isopropyl salt of atropine.	2193	30.08
S2561	Clomifene citrate	c7	L1700-12	Estrogen/progestogen Receptor	Clomifene citrate (Serophene) is a selective estrogen receptor modulator.	2413	30.08
S8234	RS-1	d4	L1700-29	others	RS-1 is a RAD51-stimulatory compound, which increases the DNA binding activity of RAD51. It is an HDR(homology-directed repair) enhancer.	3509	30.08
S7380	Leupeptin Hemisulfate	a7	L1700-24	Cysteine Protease,Serine Protease	Leupeptin Hemisulfate is a reversible inhibitor of serine and cysteine proteases.	3686	30.07
S4037	Doxapram HCl	h11	L1700-16	Others	Doxapram HCl inhibits TASK-1, TASK-3, TASK-1/TASK-3 heterodimeric channel function with EC50 of 410 nM, 37 μM, 9 μM, respectively.	2107	30.06
S4109	Lorcaserin HCl	e8	L1700-17	5-HT Receptor	Lorcaserin HCl is a selective full agonist of human 5-HT2C receptor with Ki of 15 nM.	2673	30.06
S1386	Nafamostat Mesylate	c2	L1700-04	Proteasome	Nafamostat Mesylate is an anticoagulant.Phase 4.	2745	30.05
S1610	Metolazone	b8	L1700-05	Others	Metolazone(Zaroxolyn) is primarily used to treat congestive heart failure and high blood pressure.	2425	30.04
S3144	Darifenacin HBr	f3	L1700-16	AChR	Darifenacin is a selective M3 muscarinic receptor antagonist with pKi of 8.9.	2723	30.04
S3200	Triflusal	d7	L1700-16	COX	Triflusal irreversibly inhibits the production of thromboxane-B2 in platelets by acetylating cycloxygenase-1.	2747	30.02
S7165	UNC1999	g1	L1700-23	Histone Methyltransferase	UNC1999 is a potent, orally bioavailable and selective inhibitor of EZH2 and EZH1 with IC50 of 2 nM and 45 nM, respectively, showing >1000-fold selectivity over a broad range of epigenetic and non-epigenetic targets.	3307	30.02
S2507	Salbutamol Sulfate	c8	L1700-30	Adrenergic Receptor	Salbutamol Sulfate is a short-acting β2-adrenergic receptor agonist with an IC50 of 8.93 µM.	3476	30.02
S4125	Sodium Phenylbutyrate	b10	L1700-17	HDAC	Sodium Phenylbutyrate is a transcriptional regulators that act by altering chromatin structure via the modulation of HDAC activity.	2583	30.01
S1300	FT-207 (NSC 148958)	c7	L1700-03	DNA/RNA Synthesis	FT-207 (NSC 148958) is a substance being used in the treatment of some types of cancer.	2742	30
S1339	Galanthamine HBr	b3	L1700-30	AChR	Galanthamine is an AChE inhibitor with IC50 of 0.35 μM, exhibits 50-fold selectivity against butyryl-cholinesterase.	3539	30
S1905	Amlodipine	b9	L1700-07	Calcium Channel	Amlodipine(Norvasc) is a long-acting calcium channel blocker with an IC50 of 1.9 nM.	2219	29.99
S1409	Alfuzosin HCl	e4	L1700-04	Adrenergic Receptor	Alfuzosin(Uroxatral) is an alpha1 receptor antagonist used to treat benign prostatic hyperplasia (BPH).	2885	29.98
S4068	Tinidazole	c4	L1700-17	Others	Tinidazole is an anti-parasitic drug.	2566	29.98
S4118	Histamine 2HCl	d9	L1700-17	Histamine Receptor	Histamine is an organic nitrogen compound, acts on target cells in mammalian brain via stimulation of Histamine 1/2.	2553	29.98
S1829	Pranlukast	h3	L1700-07	Others	Pranlukast is a selective cysteinyl leukotriene receptor antagonist.	2173	29.97
S7979	FG-2216	c1	L1700-28	HIF	FG-2216 is a potent, and orally active HIF prolyl 4-hydroxylase inhibitor with IC50 of 3.9 μM for PHD2. Phase 2.	3713	29.97
S1464	Marbofloxacin	d8	L1700-04	Others	Marbofloxacin is a potent antibiotic inhibiting bacterial <b>DNA</b> replication.	2255	29.95
S3150	Articaine HCl	a4	L1700-16	Others	Articaine is a dental local anesthetic which contains an additional ester group that is metabolized by estearases in blood and tissue.	2324	29.94
S1689	Meprednisone	d4	L1700-06	Others	Meprednisone is a glucocorticoid and a methylated derivative of prednisone.	2519	29.93
S4166	Chlorpropamide	d2	L1700-18	Others	Chlorpropamide is a sulfonylurea class drug for type 2 diabetes mellitus.	2556	29.93
S3113	Pyridoxine HCl	h1	L1700-16	Others	Pyridoxine HCl is a form of vitamin B6.	2337	29.91
S2008	Taurine	b7	L1700-30	Others	Taurine is an organic acid widely distributed in animal tissues.	3526	29.91
S1437	Tizanidine HCl	h5	L1700-04	Adrenergic Receptor	Tizanidine HCl is an α2-adrenergic receptor agonist and inhibits neurotransmitter release from CNS noradrenergic neurons.	2407	29.9
S7924	Bay K 8644	d9	L1700-27	Calcium Channel	Bay K 8644 is a potent, selective activator of L-type Ca2+ channel with IC50 of 17.3 nM.	3286	29.9
S1284	Benazepril HCl	a6	L1700-03	RAAS	Benazepril is a medication used to treat high blood pressure.	2376	29.89
S4005	Doxycycline HCl	c9	L1700-16	MMP	Doxycycline HCl is a tetracycline antibiotic that commonly used to treat a variety of infections, and also a MMP inhibitor.	2861	29.89
S4147	Azithromycin Dihydrate	f11	L1700-17	Others	Azithromycin Dihydrate is an acid stable orally administered macrolide antimicrobial drug, structurally related to erythromycin.	2022	29.89
S1505	Aztreonam	f11	L1700-04	Others	Aztreonam is a synthetic monocyclic beta-lactam antibiotic.	2568	29.88
S1613	Silodosin	d8	L1700-05	Adrenergic Recepto	Silodosin(Rapaflo) is an α1-adrenoceptor antagonist with high uroselectivity.	2303	29.88
S1747	Nimodipine	h9	L1700-06	Others	Nimodipine(Nimotop) is a dihydropyridine derivative and an analogue of the calcium channel blocker nifedipine, with antihypertensive activity.Nimodipine decreases intracellular free Ca2+,Beclin-1 and autophagy.	2450	29.87
S7457	XEN445	f11	L1700-24	Others	XEN445 is a potent and selective <b>endothelial lipase</b> inhibitor with <b>IC50</b> of 0.237 μM. _x000D_	3339	29.87
S1537	DMXAA (Vadimezan)	c3	L1700-05	VDA	DMXAA (Vadimezan) is a vascular disrupting agents (VDA) and competitive inhibitor of DT-diaphorase with Ki of 20 μM and IC50 of 62.5 μM, respectively. Phase 3.	2581	29.86
S4010	Acebutolol HCl	f9	L1700-16	Adrenergic Receptor	Acebutolol is a β-adrenergic receptors antagonist used in the treatment of hypertension, angina pectoris and cardiac arrhythmias.	2739	29.85
S4170	Coumarin	g2	L1700-18	Others	Coumarin is a secondary phytochemical with hepatotoxic and carcinogenic properties.	2217	29.84
S4251	Phenothiazine	f11	L1700-18	Others	Phenothiazine is a dopamine-2 (D2) receptor antagonist therefore decreases the effect of dopamine in the brain.	2270	29.84
S7936	KD025 (SLx-2119)	a10	L1700-27	ROCK	KD025 is an orally available, and selective ROCK2 inhibitor with IC50 and Ki of 60 nM and 41 nM, respectively. Phase 2.	2089	29.84
S1506	Perindopril Erbumine	f4	L1700-30	RAAS	Perindopril Erbumine is a potent ACE inhibitor with IC50 of 1.05 nM.	3466	29.84
S4298	Amifostine	e4	L1700-31	Others	Amifostine is the first approved radioprotective drug, used to decrease the risk of kidney problems caused by treatment with cisplatin.	3627	29.84
S7896	Sodium Tauroursodeoxycholate (TUDC)	e7	L1700-27	Others	Sodium Tauroursodeoxycholate (TUDC) is a water soluble bile salt, used for the treatment of gallstones and liver cirrhosis.	3433	29.83
S2293	DL-Carnitine HCl	b5	L1700-10	Others	DL-Carnitine hydrochloride is a quaternary ammonium compound biosynthesized from the amino acids lysine and methionine.	2400	29.82
S7863	SC79	a6	L1700-27	Akt	SC79 is a brain-penetrable <b>Akt</b> phosphorylation activator and an inhibitor of Akt-PH domain translocation. _x000D_	3325	29.82
S7536	PF-06463922	d6	L1700-25	ALK	PF-06463922 is a potent, dual <b>ALK/ROS1</b> inhibitor with <b>K<sub>i</sub></b> of <0.02 nM, <0.07 nM, and 0.7 nM for ROS1, ALK (WT), and ALK (L1196M), respectively. Phase 1._x000D_	3564	29.78
S2576	Xylometazoline HCl	d8	L1700-12	Others	Xylometazoline is an α-adrenoceptor agonist commonly used as nasal decongestant, exhibits highest potency at α2B-adrenoceptor subtype with EC50 of 99 μM. Phase 4.	2344	29.76
S2490	Neostigmine Bromide	b8	L1700-30	AChR	Neostigmine Bromide is a reversible acetylcholinesterase inhibitor.	3547	29.76
S1706	Lamivudine	h5	L1700-06	Others	Lamivudine(Epivir) is a potent nucleoside analog reverse transcriptase inhibitor with an IC50 of 2.7 mM.	2254	29.74
S1869	Dapoxetine HCl	e6	L1700-07	5-HT Receptor	Dapoxetine hydrochloride is a short-acting novel selective serotonin reuptake inhibitor.	2089	29.74
S3137	Sodium salicylate	b3	L1700-16	Others	Sodium salicylate is used in medicine as an analgesic and antipyretic.	2753	29.74
S1221	Dacarbazine	e11	L1700-02	DNA/RNA Synthesis	Dacarbazine is an antineoplastic chemotherapy drug used in the treatment of various cancers.	2085	29.73
S1681	Mesalamine	h3	L1700-06	Others	Mesalamine is an anti-inflammatory compound.	2425	29.73
S1724	Paliperidone	f7	L1700-06	Dopamine Receptor	Paliperidone, the main active metabolite of Risperidone, is a potent serotonin-2A and dopamine-2 receptor antagonist, used in the treatment of schizophrenia.	2439	29.73
S4027	Flavoxate HCl	b1	L1700-31	AChR	Flavoxate is a muscarinic AChR antagonist with IC50 of 12.2 μM.	3385	29.71
S7135	LDN-57444	b10	L1700-22	Proteasome	LDN-57444 is a reversible, competitive proteasome inhibitor for Uch-L1 with IC50 of 0.88 μM, 28-fold selectivity over isoform Uch-L3.	3178	29.69
S1811	Amiloride HCl	a3	L1700-07	Others	Amiloride hydrochloride(Midamor), a pyrazine compound inhibiting sodium reabsorption through sodium channels in renal epithelial cells.	2091	29.68
S3196	Azacyclonol	b7	L1700-16	Others	Azacyclonol, also known as γ-pipradol, is a drug used to diminish hallucinations in psychotic individuals.	2416	29.66
S4035	Vitamin D2	g11	L1700-16	Others	Vitamin D2 is a selective inhibitors of mammalian DNA polymerase A (pol A) with IC50 of 123 mM.	2441	29.66
S4135	Clorprenaline HCl	f10	L1700-17	Others	Clorprenaline HCl is a β2-receptor agonist, it has a significant expansion of the bronchial effect.	2260	29.66
S1370	Biapenem	e3	L1700-30	Others	Biapenem is a carbapenem antibiotic with activity against both Gram-positive and Gram-negative bacterial strains.	3645	29.66
S4017	Allylthiourea	d10	L1700-16	Others	Allylthiourea is a metabolic inhibitor that selective inhibits ammonia oxidation.	2818	29.65
S2533	Ritodrine HCl	e4	L1700-12	Adrenergic Receptor	Ritodrine hydrochloride (DU 21220; Miolene; NSC 291565; Pre-Par) is a hydrochloride salt of ritodrine which is a β-2 adrenergic receptor agonist.	2399	29.64
S4124	Tolazoline HCl	a10	L1700-17	Adrenergic Receptor	Tolazoline is a non-selective competitive α-adrenergic receptor antagonist.	2070	29.64
S2556	Rosiglitazone	g6	L1700-12	PPAR	Rosiglitazone (Avandia) is a potent antihyperglycemic agent and a potent thiazolidinedione insulin sensitizer with IC50 of 12, 4 and 9 nM for rat, 3T3-L1 and human adipocytes, respectively.	2350	29.63
S7370	4E1RCat	d6	L1700-24	Others	4E1RCat is a dual inhibitor of eIF4E:eIF4G and eIF4E:4E-BP1 interaction, and inhibits the binding of eIF4G to eIF4E with IC50 of 3.2 μM.	3583	29.62
S1673	Aminophylline	c3	L1700-06	PDE	Aminophylline is a competitive nonselective phosphodiesterase inhibitor with an IC50 of 0.12 mM and also a nonselective adenosine receptor antagonist.	2496	29.61
S1763	Quetiapine Fumarate	h10	L1700-06	Dopamine Receptor	Quetiapine fumarate(Seroquel) is an atypical antipsychotic used in the treatment of schizophrenia, bipolar I mania, bipolar II depression, bipolar I depression.	2174	29.61
S3180	Eletriptan HBr	a6	L1700-16	5-HT Receptor	Eletriptan is a selective 5-HT1B and 5-HT1D receptor agonist with Ki of 0.92 nM and 3.14 nM, respectively.	2488	29.6
S3209	Amidopyrine	a8	L1700-16	Others	Amidopyrine is white crystalline substance used as an analgesic and antipyretic.	2490	29.6
S8023	TCS 359	e4	L1700-28	FLT3	TCS 359 is a potent FLT3 inhibitor with IC50 of 42 nM.	3274	29.6
S1415	Clopidogrel	f4	L1700-04	P2 Receptor	Clopidogrel (Plavix) is an oral, thienopyridine class antiplatelet agent.	2640	29.59
S3179	Carbenicillin disodium	h5	L1700-16	Others	Carbenicillin is a semi-synthetic penicillin antibiotic which interferes with cell wall synthesis of gram-negative bacteria while displaying low toxicity.	2295	29.59
S1643	Ursodiol	g11	L1700-05	Others	Ursodiol reduces cholesterol absorption and is used to dissolve (cholesterol) gallstones. (IC50=0.22 μM	2114	29.58
S2545	Scopine	f5	L1700-12	Others	Scopine is the metabolite of anisodine, which is a α1-adrenergic receptor agonist and used in the treatment of acute circulatory shock.	2400	29.58
S7448	CORM-3	a11	L1700-24	Others	CORM-3 is a water-soluble carbon monoxide-releasing molecule with anti-inflammatory and cardioprotective activity.	3373	29.58
S2397	Palmatine chloride	f4	L1700-11	Others	Palmatine hydrochloride (Palmatine chloride (6CI,7CI); Fibrauretin) is a hydrochloride salt of palmatine which is a protoberberine alkaloid.	2377	29.57
S2443	Tolbutamide	d7	L1700-11	Potassium Channel	Tolbutamide is an inhibitor of cAMP with IC50 of 4 mM.	2680	29.57
S4221	Benzbromarone	e8	L1700-18	Others	Benzbromarone is a CYP2C9 inhibitor, it binds to CYP2C9 with Ki value of 19.3 nM.	2401	29.57
S7296	ML324	b11	L1700-23	Histone Demethylase	ML324 is a selective inhibitor of <b>jumonji histone demethylase (JMJD2)</b> with <b>IC50</b> of 920 nM._x000D_	2916	29.54
S1567	Pomalidomide	c5	L1700-05	TNF-alpha, COX	Pomalidomide inhibits LPS-induced TNF-α release with IC50 of 13 nM.	2400	29.53
S1676	Amorolfine HCl	d3	L1700-06	Others	Amorolfine hydrochloride is a antifungal reagent.	2532	29.53
S4023	Procaine HCl	a11	L1700-16	Sodium Channel	Procaine is an inhibitor of sodium channel, NMDA receptor and nAChR with IC50 of 60 μM, 0.296 mM and 45.5 μM, which is also an inhibitor of 5-HT3 with KD of 1.7 μM.	2515	29.53
S2396	Salidroside	e4	L1700-11	Others	Salidroside, a phenylpropanoid glycoside isolated from Rhodiola rosea, has been reported to have a broad spectrum of pharmacological properties.	2474	29.52
S8116	ACP-196	f10	L1700-28	BTK	Acalabrutinib is a selective second-generation Bruton’s tyrosine kinase (BTK) inhibitor, which prevents the activation of the B-cell antigen receptor (BCR) signaling pathway.	3254	29.52
P1025	Atosiban Acetate	e1	L1700-30		Atosiban Acetate is a competitive oxytocin and vasopressin antagonist by exhibiting high affinity for both receptors. It is used to treat preterm labors.	3550	29.52
S4007	Pentamidine isethionate	d9	L1700-16	phosphatase	Pentamidine is an inhibitor of <i>PRL Phosphatases</i> and also inhibits synthesis of DNA, RNA and protein.	2751	29.51
S1212	Bendamustine HCl	f10	L1700-02	Others	Bendamustine HCL is a DNA-damaging agent with IC50 of 50 μM.	2105	29.5
S1312	Streptozotocin (STZ)	g7	L1700-03	Others	Streptozotocin is a glucosamine-nitrosourea derivative, which is a methylating, carcinogenic, antibiotic and diabetes inducing agent.	2652	29.5
S1907	Metronidazole	c9	L1700-07	Others	Metronidazole(Flagyl)is a nitroimidazole antibiotic medication used particularly for anaerobic bacteria and protozoa.	2226	29.49
S7946	KC7F2	f10	L1700-27	HIF	KC7F2 is a selective <b>HIF-1α</b> transcription inhibitor with <b>IC50</b> of 20 μM in a cell-based assay._x000D_	3618	29.49
S4237	Primaquine Diphosphate	b10	L1700-18	Others	Primaquine Diphosphate is a transmission-blocking anti-malarial clinically available, displaying a marked activity against gametocytes of all species of human malaria.	2252	29.48
S1685	Sulfanilamide	b4	L1700-06	Others	Sulfanilamide (Sulphanilamide) is a competitive inhibitor for bacterial enzyme dihydropteroate synthetase with IC50 of 320 μM.	2466	29.46
S2377	Biochanin A	e2	L1700-11	Others	Biochanin A, an O-methylated isoflavone from Trifolium pratense, inhibits protein tyrosine kinase (PTK) of epidermal growth factor receptor with IC50 values of 91.5 &mu;M.	2351	29.45
S2527	Methacycline HCl	f8	L1700-30	Others	Methacycline HCl is a tetracycline antibiotic.	3445	29.44
S1649	Zolmitriptan	d1	L1700-06	Others	Zolmitriptan(Zomig) is a selective serotonin receptor agonist.	2575	29.43
S4059	Sodium Nitroprusside	d3	L1700-17	Others	Sodium Nitroprusside is a potent vasodilator working through releasing NO spontaneously in blood.	2833	29.43
S8136	Sivelestat (ONO-5046)	e11	L1700-28	Serine proteases	Sivelestat is a potent and selective inhibitor of neutrophil elastase with IC50</B> of 44nM. It almost shows no activity at a range of other proteases.	3339	29.43
S1816	Chlorpheniramine Maleate	c3	L1700-07	Histamine Receptor	Chlorpheniramine (Chlorpheniramine maleate, Chlorphenamine) is an histamine H1 receptor antagonist with IC50 of 12 nM.	2320	29.42
S3167	Altrenogest	a5	L1700-16	Estrogen/progestogen Receptor	Altrenogest is a progestogen structurally related to veterinary steroid trenbolone.	2495	29.42
S7885	SBI-0206965	a7	L1700-27	Autophagy	SBI-0206965 is a highly selective autophagy kinase <b>ULK1</b> inhibitor with <b>IC50</b> of 108 nM, about 7-fold selectivity over ULK2. _x000D_	2661	29.42
S1215	Carboplatin	f2	L1700-30	DNA/RNA Synthesis	Carboplatin is a DNA synthesis inhibitor by binding to DNA and interfering with the cell's repair mechanism in A2780, SKOV-3, IGROV-1, and HX62 cells.	2984	29.42
S3139	Methenamine	d3	L1700-16	Others	Methenamine is an antibiotic used for the treatment of urinary tract infection.	2830	29.41
S4009	Mirabegron	e9	L1700-16	Adrenergic Receptor	Mirabegron is a selective β3-adrenoceptor agonist with EC50 of 22.4 nM.	2688	29.41
S4079	Ticagrelor	e5	L1700-17	P2 Receptor	Ticagrelor is the first reversibly binding oral P2Y12 receptor antagonist, also inhibits CYP2C9 and 4-hydroxylation with IC50 of 10.5 μM and 8.2 μM respectively.	2574	29.41
S2389	Naringin Dihydrochalcone	g3	L1700-11	Others	Naringin Dihydrochalcone(Naringin DC) is a new-style sweetening agent and an artificial sweetener derived from naringin.	2277	29.4
S8195	Oclacitinib	a3	L1700-29	JAK	Oclacitinib is a novel inhibitor of JAK family members with IC50 ranging from 10 to 99 nM and JAK1-dependent cytokines with IC50 ranging from 36 to 249 nM, which did not inhibit a panel of 38 non-JAK kinases.	2724	29.4
S1356	Levetiracetam	f10	L1700-03	Others	Levetiracetam is an antiepileptic compound.	2338	29.39
S4025	Homatropine Bromide	c11	L1700-16	AChR	Homatropine Bromide is muscarinic AChR antagonist, inhibits endothelial and smooth muscle muscarinic receptors of WKY-E and SHR-E with IC50 of 162.5 nM and 170.3 nM, respectively.	2806	29.39
S1999	Sodium butyrate	h6	L1700-30	Others	Sodium butyrate is the sodium salt of butyric acid, used in the culture of mammalian cells.	3065	29.39
S1442	Voriconazole	d6	L1700-04	P450	Voriconazole is a new triazole derivative similar to fluconazole and itraconazole that acts by inhibiting fungal cytochrome P-450-dependent, 14-alpha-sterol demethylase-mediated synthesis of ergosterol.	2694	29.38
S4220	Bosentan	d8	L1700-18	Others	Bosentan is an endothelin (ET) receptor antagonist for ET-A and ET-B with Ki of 4.7 nM and 95 nM, respectively.	2326	29.38
S7189	I-BET-762	c3	L1700-23	Epigenetic Reader Domain	I-BET-762 is an inhibitor for BET proteins with IC50 of ~35 nM, suppresses the production of proinflammatory proteins by macrophages and blocks acute inflammation, highly selective over other bromodomain-containing proteins.	2745	29.38
S1204	Melatonin	f9	L1700-02	Others	Melatonin is a hormone produced in the brain by the pineal gland from the amino acid tryptophan.	2506	29.37
S1287	Bumetanide	c6	L1700-03	Others	Bumetanide (Bumex) is a loop diuretic of the sulfamyl category to treat heart failure.	2605	29.37
S2032	Rebamipide	d6	L1700-08	Others	Rebamipide is a cholecystokinin type 1 (CCK1) receptor inhibitor for inhibiting [125I]BH-CCK-8S with IC50 of 37.7 μM.	2102	29.37
S7975	Favipiravir (T-705)	h11	L1700-27	DNA/RNA Synthesis	Favipiravir (T-705) is a potent and selective <b>RNA-dependent RNA polymerase</b> inhibitor, used to treat influenza virus infections._x000D_	3244	29.37
S1443	Zileuton	e6	L1700-04	Others	Zileuton is an orally active inhibitor of 5-lipoxygenase, and thus inhibits leukotrienes (LTB4, LTC4, LTD4, and LTE4) formation.	2648	29.36
S2518	NAD+	e8	L1700-30	Others	NAD+ is a coenzyme composed of ribosylnicotinamide 5'-diphosphate coupled to adenosine 5'-phosphate by pyrophosphate linkage.	3464	29.35
S4108	Clodronate Disodium	b2	L1700-31	Others	Clodronate Disodium, a bisphosphonate, is a potent antiosteolytic agent which inhibits bone resorption.	3684	29.35
S4276	Etizolam	b3	L1700-19	Others	Etizolam is a specific platelet-activating factor (PAF) antagonist with anti-anxiety activity. _x000D_	2234	29.34
S2128	Bazedoxifene HCl	h3	L1700-09	Estrogen/progestin receptor	Bazedoxifene HCl is a novel, non-steroidal, indole-based estrogen receptor modulator (SERM) binding to both ERα and ERβ with IC50 of 23 nM and 89 nM.	2174	29.33
S3603	Betulinic acid	d8	L1700-16	N/A	Betulinic acid, a pentacyclic triterpenoid from Syzigium claviflorum, is a inhibitor of HIV-1 with EC50 of 1.4 &mu; M.	2769	29.31
S1614	Riluzole	e8	L1700-05	Sodium Channel	Riluzole is a drug used to treat amyotrophic lateral sclerosis.	2260	29.3
S1336	Fluvoxamine maleate	e9	L1700-03	5-HT Receptor	Fluvoxamine maleate is a selective serotonin (5-HT) reuptake inhibitor (SSRI).	2613	29.29
S1921	Phenindione	e10	L1700-07	Others	Phenindione is an anticoagulant which functions as a Vitamin K antagonist.	2126	29.29
S4202	Verapamil HCl	c6	L1700-18	Others	Verapamil HCl is an L-type calcium channel blocker that is a class IV anti-arrhythmia agent.	2423	29.28
S4239	Bergapten	d10	L1700-18	Others	Bergapten is a psoralen that can be photoactivated and is capable of crossing-linking DNA, covalently modifying proteins and lipids, and consequently inhibiting cell replication.	2023	29.28
S8097	C-DIM12	b9	L1700-28	others	C-DIM12 is Nurr1 activator that stimulates Nurr1 mediated apoptosis axis in bladder cancer cells and tumors and inhibits NF-κB–dependent gene expression in glial cells.	4001	29.28
S1193	Thalidomide	d8	L1700-02	Others	Thalidomide was introduced as a sedative drug, immunomodulatory agent and also is investigated for treating symptoms of many cancers. Thalidomide inhibits an E3 ubiquitin ligase, which is a CRBN-DDB1-Cul4A complex.Phase 3.	2788	29.27
S4229	Oxybuprocaine HCl	d9	L1700-18	Others	Oxybuprocaine HCl is a local anesthetic, which is used especially in ophthalmology and otolaryngology.	2211	29.27
S7974	L755507	g11	L1700-27	adrenergic receptor	L-755,507 is characterized as a potent and selective β3 adrenergic receptor partial agonist with EC50 of 0.43 nM. It is also recently identified to enhance CRISPR-mediated homology-directed repair (HDR) efficiency in human induced pluripotent stem cells (	3233	29.27
S4200	Tolperisone HCl	a6	L1700-18	Others	Tolperisone HCl is an ion channel blocker and centrally-acting muscle relaxant.	2102	29.25
S2160	Almorexant HCl	g5	L1700-09	OX Receptor	Almorexant HCl is an orally active, dual orexin receptor antagonist with IC50 of 6.6 nM and 3.4 nM for OX1 and OX2 receptor, respectively. Phase 3.	2592	29.24
S3190	N6-methyladenosine (m6A)	h6	L1700-16	Others	N6-methyladenosine (m6A) is a base modified analog of adenosine and is found as a minor nucleoside in natural RNAs.	2429	29.24
S4258	Luliconazole	d1	L1700-19	Others	Luliconazole is a broad-spectrum antifungal drug.	2511	29.24
S2588	Calcium Levofolinate	e9	L1700-30	Others	Calcium Levofolinate is a calcium salt of folinic acid that is an adjuvant used in cancer chemotherapy.	3516	29.24
S1825	Erdosteine	e3	L1700-07	Others	Erdosteine is a mucolytic which is used in treatment of excessive viscous mucus.	2274	29.23
S2551	Sulbactam sodium	b6	L1700-12	Others	Sulbactam sodium (Unasyn) is an irreversible β-lactamase inhibitor.	2409	29.23
S2482	Manidipine 2HCl	g10	L1700-11	Calcium Channel	Manidipine 2HCl is a HCl salt form of Manidipine, which is a calcium channel blocker with IC50 of 2.6 nM, used clinically as an antihypertensive. Phase 4.	2415	29.22
S1511	Lactulose	b1	L1700-05	Others	Lactulose, a disaccharide composed of galactose and fructose, is a stimulator of health-promoting bacterium growth in the gastrointestinal tract, used to treat chronic constipation and hepatic encephalopathy._x000D_	2116	29.21
S4077	Mequinol	c5	L1700-17	Others	Mequinol (4-Methoxyphenol) is a depigmentation agent.	2787	29.21
S2086	Ivabradine HCl	c11	L1700-08	Adrenergic Receptor	Ivabradine HCl, a new If inhibitor with IC 50 of 2.9 μM which acts specifically on the pacemaker activity of the sinoatrial node, is a pure heart rate lowering agent.	2059	29.2
S4099	Dexlansoprazole	e7	L1700-17	Others	Dexlansoprazole, the dextrorotatory enantiomer of lansoprazole, is a proton pump inhibitor (PPI) formulated to have dual delayed-release properties.	2362	29.19
S1605	Cefdinir	e7	L1700-05	Others	Cefdinir(Omnicef) is a bacteriocidal antibiotic.	2296	29.18
S2228	VX-765	c11	L1700-09	Caspase	VX-765 is a potent and selective inhibitor of caspase-1 with Ki of 0.8 nM.	2296	29.17
S4139	Cyclizine 2HCl	a11	L1700-17	Histamine Receptor	Cyclizine 2HCl is a piperazine derivative with Histamine H1 receptor antagonist activity.	2022	29.17
S1969	Nefiracetam	g1	L1700-08	GABA Receptor	Nefiracetam is a GABAergic, cholinergic, and monoaminergic neuronal systems enhancer for Ro 5-4864-induced convulsions. Phase 2.	2118	29.16
S3170	Ampicillin sodium	b5	L1700-16	Others	Ampicillin is a beta-lactam antibiotic that is part of the aminopenicillin family.	2726	29.16
S4377	Imipramine HCl	d10	L1700-19	Others	Imipramine is a tricyclic antidepressant (TCA) of the dibenzazepine group, mainly used in the treatment of major depression and enuresis (inability to control urination).	2135	29.15
S2167	Bazedoxifene Acetate	c6	L1700-09	Estrogen/progestogen Receptor	Bazedoxifene Acetate is a third generation selective estrogen receptor modulator (SERM).	2302	29.14
S4060	Erythromycin Ethylsuccinate	e3	L1700-17	Others	Erythromycin Ethylsuccinate, an oral macrolide antibiotic produced by <i>Streptomyces erythreus</i>, reversibly binds to the <b>50S ribosome</b> of bacteria, and inhibits protein synthesis.	2680	29.14
S4116	Isovaleramide	c9	L1700-17	Others	Isovaleramide is an anticonvulsant molecule isolated from Valeriana pavonii, it inhibits the liver alcohol dehydrogenases.	2814	29.13
S1876	Valaciclovir HCl	f6	L1700-07	Others	Valaciclovir hydrochloride is an antiviral drug used in the management of herpes simplex, herpes zoster, and herpes B.	2240	29.12
S1703	Divalproex Sodium	e5	L1700-06	Others	Divalproex sodium consists of a compound of sodium valproate and valproic acid in a 1:1 molar relationship in an enteric coated form.	2366	29.11
S1855	Pefloxacin Mesylate	h5	L1700-07	Others	Pefloxacin mesylate is a synthetic chemotherapeutic agent and an antibacterial agent with IC50 of 6.7 nM.	2029	29.1
S2547	Tiotropium Bromide hydrate	g5	L1700-12	AChR	Tiotropium Bromide hydrate is a monohydrate of tiotropium bromide (Spiriva; Tiova; BA 679BR; tiopropium) that is an anticholinergic and bronchodilator and a muscarinic receptor antagonist.	2276	29.09
S1401	Tenofovir	g3	L1700-04	Reverse Transcriptase	Tenofovir blocks <b>reverse transcriptase</b> and hepatitis B virus infections.	2537	29.08
S3176	Betahistine 2HCl	f5	L1700-16	Histamine Receptor	Betahistine is a <b>histamine H3</b> receptor inhibitor with <b>IC50</b> of 1.9 μM.	2649	29.08
S7971	AZD3759	f11	L1700-27	EGFR	AZD3759 is a potent, oral active, CNS-penetrant EGFR inhibitor with IC50 of 0.3 nM, 0.2 nM, and 0.2 nM for EGFR (WT), EGFR (L858R), and EGFR (exon 19Del), respectively. Phase 1.	2036	29.07
S1622	Prednisone	d9	L1700-05	Others	Prednisone (Adasone) is a synthetic corticosteroid agent that is particularly effective as an immunosuppressant compound.	2131	29.06
S7796	GSK2879552 2HCl	d2	L1700-27	Histone demethylase	GSK2879552 2HCl is a potent, selective, orally bioavailable, irreversible LSD1 inhibitor with Kiapp of 1.7 μM. Phase 1.	3291	29.06
S1950	Metformin HCl	c6	L1700-30	Autophagy	Metformin HCl decreases hyperglycemia in hepatocytes primarily by suppressing glucose production by the liver (hepatic gluconeogenesis).	3537	29.06
S1333	Fluoxetine HCl	c9	L1700-03	5-HT Receptor	Fluoxetine HCl is an antidepressant of the selective serotonin reuptake inhibitor (SSRI)class.	2846	29.05
S1998	D-Cycloserine	g6	L1700-30	Others	D-cycloserine is an analog of the amino acid D-alanine, used as an antibiotic in the treatment of tuberculosis.	3464	29.04
S4144	Amprolium HCl	h2	L1700-31	Others	Amprolium chloride is a thiamin antagonist, which prevents carbohydrate synthesis by blocking thiamine uptake.	3062	29.04
S1158	MK-8245	g4	L1700-02	Dehydrogenase	MK-8245 is an liver-targeting inhibitor of stearoyl-CoA desaturase (SCD) with IC50 of 1 nM for human SCD1 and 3 nM for both rat SCD1 and mouse SCD1, with anti-diabetic and anti-dyslipidemic efficacy. Phase 2.	2416	29.03
S1651	Telbivudine	e1	L1700-06	Others	Telbivudine is an antiviral agent used in the treatment of hepatitis B infection.	2454	29.03
S2201	BMS-794833	h8	L1700-09	c-Met, VEGFR	BMS-794833 is a potent ATP competitive inhibitor of Met/VEGFR2 with IC50 of 1.7 nM/15 nM, also inhibits Ron, Axl and Flt3 with IC50 of <3 nM; a prodrug of BMS-817378. Phase 1.	2619	29.03
S2207	PIK-293	d9	L1700-09	PI3K	PIK-293 is a PI3K inhibitor, mostly for PI3Kδ with IC50 of 0.24 μM, 500-, 100- and 50-fold less potent to PI3Kα/β/γ, respectively.	2188	29.03
S1636	Amphotericin B	a11	L1700-05	Others	Amphotericin B (AmB) is an amphipathic polyene antibiotic which permeabilizes ergosterol-containing membranes.	2073	29.02
S2461	Domperidone	c9	L1700-11	Dopamine Receptor	Domperidone(Motilium) is a dopamine blocker and an antidopaminergic reagent.	3017	29.02
S4156	Chlortetracycline HCl	d1	L1700-18	Others	Chlortetracycline HCl is the first identified tetracycline antibiotic.	2137	29.02
S1481	Zosuquidar (LY335979) 3HCl	g9	L1700-04	P-gp	Zosuquidar (LY335979) is a potent modulator of P-glycoprotein-mediated multi-drug resistance with Ki of 60 nM. Phase 3.	2731	28.98
S1507	Irbesartan	g11	L1700-04	RAAS	Irbesartan (SR-47436, BMS-186295) is a highly potent and specific angiotensin II type 1 (AT1) receptor antagonist with IC50 of 1.3 nM.	2576	28.98
S4141	Dinitolmide	b11	L1700-17	Others	Dinitolmide is a broad-spectrum anticoccidial drug.	2351	28.98
S4249	Flopropione	d11	L1700-18	Others	Flopropione is a spasmolytic or antispasmodic agent, and acts as a 5-HT1A receptor antagonist.	2338	28.98
S7367	GNE-0877	a6	L1700-24	leucine-rich repeat kinase 2 (LRRK2)	GNE-0877 is a highly potent and selective leucine-rich repeat kinase 2 (LRRK2) inhibitor with Ki of 0.7 nM.	3447	28.98
S3188	(+,-)-Octopamine HCl	f6	L1700-16	Others	Octopamine (OA), a biogenic monoamine structurally related to noradrenaline, acts as a neurohormone, a neuromodulator and a neurotransmitter in invertebrates.	2527	28.97
S1338	Gabapentin HCl	a3	L1700-30	GABA Receptor	Gabapentin HCl is a GABA analogue, used to treat seizures and neuropathic pain.	3372	28.96
S3155	Mepivacaine HCl	d4	L1700-16	Others	Mepivacaine is a tertiary amine used as a local anesthetic.	2889	28.94
S8029	WY-14643 (Pirinixic Acid)	a5	L1700-28	PPAR	WY 14643 (Pirinixic Acid) is a potent peroxisome proliferator and activator of PPARα with EC50 of 1.5 μM.	3399	28.94
S7898	GSK621	f7	L1700-27	AMPK	GSK621 is a specific and potent <b>AMPK</b> activator._x000D_	3346	28.93
S7804	GSK503	g2	L1700-27	Histone Methyltransferase	GSK503 is a potent and specific <b>EZH2</b> methyltransferase inhibitor._x000D_	3683	28.92
S1472	Safinamide Mesylate	b9	L1700-04	MAO	Safinamide Mesylate is mesylate salt of Safinamide, selectively and reversibly inhibits MAO-B with IC50 of 98 nM, exhibits 5918-fold selectivity against MAO-A. Phase 3.	2690	28.91
S1893	D-glutamine	h5	L1700-30	Others	D-glutamine is a D type stereoisomer of glutamine which is one of the 20 amino acids encoded by the standard genetic code.	3264	28.91
S2437	Rotundine	h6	L1700-11	Dopamine Receptor	Rotundine (L-tetrahydropalmatine, L-THP) is a selective dopamine D1 receptor antagonist with IC50 of 166 nM.	2166	28.89
S8000	Tenovin-1	a2	L1700-28	p53	Tenovin-1 protects against MDM2-mediated p53 degradation, which involves ubiquitination, and acts through inhibition of protein-deacetylating activities of SirT1 and SirT2.	2221	28.89
S2563	Oxacillin sodium monohydrate	a9	L1700-30	Others	Oxacillin sodium monohydrate is an antibacterial agent and is a narrow spectrum beta-lactam antibiotic of the penicillin class.	3115	28.89
S4158	Ceftriaxone Sodium Trihydrate	b3	L1700-31	Others	Ceftriaxone sodium trihydrate is a third-generation cephalosporin antibiotic.	3641	28.89
S2130	Atropine sulfate monohydrate	a4	L1700-09	Others	Atropine sulfate monohydrate is a competitive muscarinic acetylcholine receptor antagonist with an IC50 of 2.5 nM.	2142	28.88
S4356	Tolazamide	g8	L1700-19		Tolazamide is a sulfonylurea antidiabetic medicine, it causes the pancreas to release insulin, which helps to lower blood sugar.	2188	28.87
S1788	Stanozolol	d1	L1700-07	Others	Stanozolol(Winstrol, Winstrol Depot) is a synthetic anabolic steroid derived from testosterone.	2043	28.86
S4097	Dydrogesterone	c7	L1700-17	Others	Dydrogesterone is an orally active progestogen which acts directly on the uterus, producing a complete secretory endometrium in an estrogen-primed uterus.	2467	28.86
S4248	Bromfenac Sodium	c11	L1700-18	Others	Bromfenac is a nonsteroidal anti-inflammatory drug (NSAID), which has anti-inflammatory activity and may block prostaglandin synthesis by inhibiting cyclooxygenase 1 and 2.	2176	28.86
S3178	Brinzolamide	g5	L1700-16	Carbonic Anhydrase	Brinzolamide is a potent carbonic anhydrase II inhibitor with IC50 of 3.19 nM.	2629	28.85
S7857	8-Bromo-cAMP	g5	L1700-27	PKA	8-Bromo-cAMP is a cell perbeable cyclic AMP (cAMP) analog and a <b>PKA</b> activator. _x000D_	3239	28.85
S1334	Flupirtine maleate	d9	L1700-03	Antimetabolites	Flupirtine maleate is the salt form of Flupirtine, which is a centrally acting non-opioid analgesia, is a selective neuronal potassium channel opener that also has NMDA receptor antagonist properties. Phase 2.	2594	28.83
S1638	Ibuprofen	b11	L1700-05	COX	Ibuprofen (Dolgesic) is an anti-inflammatory inhibitor targeting COX-1 and COX-2 with IC50 of 13 μM and 370 μM, respectively.	2361	28.83
S1897	Potassium Iodide	d8	L1700-07	Others	Potassium iodide is used to treat overactive thyroid and to protect the thyroid gland from the effects of radiation from inhaled or swallowed radioactive iodine.	2271	28.82
S2586	Dimethyl Fumarate	d9	L1700-12	Others	Dimethyl fumarate is a promising novel oral therapeutic option shown to reduce disease activity and progression in patients with relapsing-remitting multiple sclerosis.	2344	28.82
S1374	Doripenem Hydrate	b1	L1700-04	Others	Doripenem Hydrate is an ultra-broad spectrum injectable antibiotic.	2601	28.81
S2154	Dabigatran Etexilate	a5	L1700-09	Others	Dabigatran Etexilate is the prodrug of dabigatran, a potent, nonpeptidic small molecule that specifically and reversibly inhibits both free and clot-bound thrombin by binding to the active site of the thrombin molecule.	2158	28.81
S4227	Fidaxomicin	b9	L1700-18	Others	Fidaxomicin is a narrow spectrum macrocyclic antibiotic that inhibits RNA polymerase sigma subunit.	2311	28.79
S1465	Moxifloxacin HCl	e8	L1700-04	Topoisomerase	Moxifloxacin is a fourth-generation synthetic fluoroquinolone antibacterial agent.	2145	28.78
S1468	Alfacalcidol	g8	L1700-04	Others	Alfacalcidol is a non-selective VDR activator medication.	2609	28.78
S4155	Chlorzoxazone	c1	L1700-18	Others	Chlorzoxazone is a muscle-relaxing drug,and a probe for human liver cytochrome P-450IIE1.	2297	28.77
S7928	DASA-58	f9	L1700-27	PKM2	DASA-58 is a specific and potent <b>Pyruvate kinase M2 (PKM2)</b> activator._x000D_	3357	28.77
S4215	Ribostamycin Sulfate	f3	L1700-31	Others	Ribostamycin is an aminoglycoside antibiotic, containing a neutral sugar moiety, and is produced by Streptomyces ribosidiﬁcus.	3616	28.77
S2406	Chrysophanic Acid	c5	L1700-11	EGFR, mTOR	Chrysophanic acid (Chrysophanol), a natural anthraquinone isolated from Dianella longifolia, is a EGFR/mTOR pathway inhibitor.	2576	28.76
S3132	Sulfamerazine	h2	L1700-16	Others	Sulfamerazine is a sulfonamide antibacterial.	2365	28.76
S3202	Catharanthine	f7	L1700-16	Others	Catharanthine inhibits <b>nicotinic receptor</b> mediated diaphragm contractions with <b>IC50</b> of 59.6 μM.	2725	28.76
S2411	Geniposide	h5	L1700-11	Others	Geniposide is an iridoid glycoside isolated from the fruit of Gardenia jasminoides Ellis.	2096	28.74
S4104	Diminazene Aceturate	a8	L1700-17	Others	Diminazene is a di-amidine also known as 4,4-(1-Triazene–1,3–diyl)bis(benzenecarboximidamide), used as an effective trypanocidal agent.	2225	28.72
S1280	Amisulpride	e5	L1700-03	Dopamine Receptor	Amisulpride is an atypical antipsychotic used to treat psychosis in schizophrenia and episodes of mania in bipolar disorder.	2631	28.71
S1545	SB408124	h3	L1700-05	Others	SB408124 (Tocris-1963) is a non-peptide antagonist for OX1 receptor with Ki of 57 nM and27 nM in both whole cell and membrane, respectively, exhibits 50-fold selectivity over OX2 receptor.	2094	28.7
S1806	Acipimox	f2	L1700-07	Others	Acipimox is a niacin derivative used as a hypolipidemic agent.	2012	28.7
S1618	Sulfameter	h8	L1700-05	Others	Sulfameter(Bayrena) is a long-acting sulfonamide antibacterial.	2017	28.69
S2187	Avasimibe	h7	L1700-09	P450	Avasimibe inhibits ACAT with IC50 of 3.3 μM, also inhibits human P450 isoenzymes CYP2C9, CYP1A2 and CYP2C19 with IC50 of 2.9 μM, 13.9 μM and 26.5 μM,	2009	28.69
S1435	Tamsulosin	f5	L1700-04	Others	Tamsulosin hydrochloride is an antagonist of alpha1A adrenoceptors in the prostate.	2780	28.68
S1704	Emtricitabine	f5	L1700-06	Reverse Transcriptase	Emtricitabine (Emtriva) is a nucleoside reverse transcriptase inhibitor with an IC50 of 27.7 μM.	2360	28.68
S4256	Buspirone HCl	b1	L1700-19	Others	Buspirone is a serotonergic (<b>5HT(1A) receptor agonist</b>) anxiolytic drug with some D(2) dopaminergic effect, used for anxiety disorders.	2205	28.68
S4291	Labetalol HCl	h4	L1700-19	Adrenergic Receptor	Labetalol HCl is a dual antagonist for both selective alpha1-adrenergic and nonselective beta-adrenergic receptors, used in the treatment of high blood pressure. _x000D_	2128	28.68
S4063	Vitamin D3	h3	L1700-17	Others	Vitamin D3 is a form of vitamin D, binds and activates a H305F/H397Y mutant vitamin D receptor (VDR) with EC50 of 300 nM.	2239	28.66
S4210	Benzocaine	c7	L1700-18	Others	Benzocaine is the ethyl ester of p-aminobenzoic acid (PABA), it is a local anesthetic commonly used as a topical pain reliever or in cough drops.	2336	28.66
S8280	IMR-1	e5	L1700-29	others	IMR-1 is a novel class of Notch inhibitors targeting the transcriptional activation with IC50 of 6 μmol/L.	3483	28.65
S2590	Pioglitazone	f9	L1700-12	Others	Pioglitazone (Actos) is a selective peroxisome proliferator-activated receptor gamma stimulator.	2492	28.63
S3161	Sertaconazole nitrate	f4	L1700-16	Others	Sertaconazole nitrate is a topical broad-spectrum antifungal that is developed to provide an additional agent for the treatment of superficial cutaneous and mucosal infections.	2876	28.63
S4501	Naloxone HCl Dihydrate	g1	L1700-20	Opioid Receptor	Naloxone?HCl Dihydrate is an opioid inverse agonist drug used to counter the effects of opiate overdose.	2303	28.63
S8323	ITSA-1 (ITSA1)	a7	L1700-29	HDAC	ITSA-1 (ITSA1) is an HDAC activator via TSA suppression, but shows no activity towards other HDAC inhibitors.	2862	28.63
S4065	Guanabenz Acetate	b4	L1700-17	Adrenergic Receptor	Guanabenz Acetate is an selective agonist of α2a-adrenergic receptor, α2b-adrenergic receptor and α2c-adrenergic receptor with pEC50 of 8.25, 7.01 and ~5, respectively.	2449	28.61
S4084	Lomerizine HCl	a6	L1700-17	Others	Lomerizine dihydrochloride is a relatively new L- and T-type calcium channel blocker used in the treatment of migraine.	2272	28.61
S1238	Tamoxifen	c2	L1700-03	Autophagy,Estrogen/progestogen Receptor	Tamoxifen is an antagonist of the estrogen receptor in breast tissue.	2797	28.6
S3138	Methylthiouracil	c3	L1700-16	Others	Methylthiouracil is an antithyroid preparation.	2706	28.6
S1665	Estrone	e2	L1700-06	Others	Estrone is an estrogenic hormone.	2409	28.56
S4024	Homatropine Methylbromide	b11	L1700-16	AChR	Homatropine Methylbromide is muscarinic AChR antagonist, inhibits endothelial and smooth muscle muscarinic receptors of WKY-E and SHR-E with IC50 of 162.5 nM and 170.3 nM, respectively.	2608	28.56
S2199	Aliskiren Hemifumarate	g8	L1700-09	RAAS	Aliskiren hemifumarate is a direct renin inhibitor with IC50 of 1.5 nM.	2410	28.55
S3162	Tylosin tartrate	g4	L1700-16	Others	Tylosin tartrate is a macrolide antibiotic approved for the control of mycoplasmosis in poultry.	2539	28.55
S3201	Trifluoperazine 2HCl	e7	L1700-16	Others	Trifluoperazine is a dopamine D2 receptor inhibitor with IC50 of 1.1 nM.	2748	28.55
S8197	APTSTAT3-9R	a8	L1700-31	STAT	APTSTAT3-9R is a specific STAT3-binding peptide with addition of a cell-penetrating motif. The treatment of APTSTAT3-9R in various types of cancer cells blocks STAT3 phosphorylation and reduces expression of STAT targets.	3149	28.55
S3121	Ornidazole	d2	L1700-16	Others	Ornidazole is a 5-nitroimidazole derivative with antiprotozoal and antibacterial properties against anaerobic bacteria.	2741	28.54
S1557	KRN 633	g4	L1700-05	VEGFR, PDGFR	KRN 633 is an ATP-competitive inhibitor of VEGFR1/2/3 with IC50 of 170 nM/160 nM/125 nM, weakly inhibits PDGFR-α/β and c-Kit, does not block the phosphorylation of FGFR-1, EGFR or c-Met in cell.	2351	28.53
S1885	Felodipine	d7	L1700-07	NULL	Felodipine is a selective L-type Ca2+ channel blocker with IC50 of 0.15 nM.	2017	28.53
S4000	Pergolide mesylate	f8	L1700-16	Dopamine Receptor	Pergolide mesylate is an antiparkinsonian agent which functions as a dopaminergic agonist.	2708	28.53
S4110	Estradiol Benzoate	f8	L1700-17	Others	Estradiol benzoate is an estradiol analog which binds to the human, murine and chicken ERα with IC50 of 22-28 nM.	2380	28.53
S4219	Azaperone	c8	L1700-18	Others	Azaperone is a pyridinylpiperazine and butyrophenone neuroleptic drug with sedative and antiemetic effects, which is used mainly as a tranquilizer in veterinary medicine.	2417	28.53
S1034	NVP-AEW541	b4	L1700-01	IGF-1R	NVP-AEW541 is a potent inhibitor of IGF-1R with IC50 of 86 nM, 27-fold greater selectivity for IGF-1R than InsR.	2472	28.52
S1607	Rizatriptan Benzoate	g7	L1700-05	NULL	Rizatriptan Benzoate is an agonist at serotonin <b>5-HT1B</b> and <b>5-HT1D</b> receptors, used to treat acute migraine attacks.	2484	28.52
S4096	Droperidol	b7	L1700-17	Others	Droperidol is a potent antagonist of dopamine subtype 2 receptors in the limbic system.	2500	28.52
S1623	Acetylcysteine	e9	L1700-05	AChR	Acetylcysteine is a pharmaceutical drug and nutritional supplement used primarily as a mucolytic agent and in the management of paracetamol (acetaminophen) overdose.	2361	28.51
S4062	Ronidazole	g3	L1700-17	Others	Ronidazole is an antiprotozoal agent.	2477	28.51
S1715	Glipizide	g6	L1700-06	Others	Glipizide(Glucotrol) is used to treat high blood sugar levels caused by a type of diabetes mellitus called type 2 diabetes.	2418	28.5
S3195	Azlocillin sodium salt	a7	L1700-16	Others	Azlocillin is an acylampicillin with a broad spectrum against bacteria.	2523	28.5
S1896	Hydroxyurea	c8	L1700-07	Others	Hydroxyurea is an antineoplastic agent that inhibits DNA synthesis through the inhibition of ribonucleoside diphosphate reductase.	2260	28.49
S4205	Dibenzothiophene	f6	L1700-18	Others	Dibenzothiophene (DBT) is a model compound for organic sulfur in fossil fuels.	2444	28.49
S7809	MCC950(CP-456773)	e7	L1700-31	NOD-like receptor	MCC950 sodium salt is a potent, selective inhibitor of NLRP3 with IC50 of 7.5 nM in BMDMs.	3645	28.49
S7799	Pexmetinib (ARRY-614)	f2	L1700-27	p38 MAPK	Pexmetinib (ARRY-614) is a potent, orally bioavailable, dual <b>p38 MAPK/Tie-2</b> inhibitor with <b>IC50</b> of 4 nM/18 nM in a HEK-293 cell line. Phase 1._x000D_	3281	28.48
S2011	Pramipexole dihydrochloride monohydrate	c4	L1700-08	Others	Pramipexole is a partial/full D2S, D2L, D3, D4, receptor agonist with a Ki of 3.9, 2.2, 0.5, 5.1 nM.	2063	28.46
S4185	Tiratricol	c4	L1700-18	Others	Tiratricol (also known as TRIAC or triiodothyroacetic acid) is a thyroid hormone analogue.	2256	28.46
S4206	Cysteamine HCl	g6	L1700-18	Others	Cysteamine is an agent for the treatment of nephropathic cystinosis and an antioxidant.	2359	28.46
S4293	Promethazine HCl	b5	L1700-19	Histamine Receptor	Promethazine HCl is a potent histamine H1 receptor antagonist, used as a sedative and antiallergic medication. _x000D_ _x000D_ _x000D_	2781	28.46
S1716	Glyburide	h6	L1700-06	Others	Glyburide (Diabeta) is an anti-diabetic compound in a class of medications known as sulfonylureas, closely related to sulfa agents.	2490	28.44
S4263	Efaproxiral Sodium	a2	L1700-19	Others	Efaproxiral Sodium is a synthetic allosteric modifier of <b>hemoglobin</b>, used for brain metastases originating from breast cancer.	2191	28.43
S4509	4-Aminoantipyrine	g2	L1700-20	others	4-Aminoantipyrine(Ampyrone) is a metabolite of aminopyrine with analgesic, anti-inflammatory, and antipyretic properties. It is used as a reagent for biochemical reactions producing peroxides or phenols.	2125	28.43
S4416	Trimipramine Maleate	d1	L1700-20	Others		2167	28.42
S7315	PFI-3	f1	L1700-24	Epigenetic Reader Domain	PFI-3 is a selective chemical probe for <b>SMARCA bromodomains</b>, including SMARCA2, SMARCA4 and PB1(5) bromodomains._x000D_	3314	28.41
S4039	Methazolamide	b1	L1700-17	Carbonic Anhydrase	Methazolamide is a carbonic anhydrase inhibitor with Ki of 50 nM, 14 nM and 36 nM for hCA I, hCA II and bCA IV isoforms, respectively.	2375	28.4
S8171	Daprodustat (GSK1278863)	a2	L1700-29	HIF	Daprodustat (GSK1278863) is an orally administered hypoxia-inducible factor-prolyl hydroxylase (HIF-PH) inhibitor. Phase 2.	2809	28.4
S4074	Sodium Nitrite	h4	L1700-17	Others	Sodium nitrite is a myeloperoxidase inhibitor with IC50 of 1.3 μM.	2290	28.39
S3204	Meptazinol HCl	g7	L1700-16	Others	Meptazinol is a unique centrally active <b>opioid analgesic</b>, which inhibits [<sup>3</sup>H]dihydromorphine binding with <b>IC50</b> of 58 nM.	2448	28.38
S4209	Chlorocresol	b7	L1700-18	Others	Chlorocresol is an activator of ryanodine receptor	2196	28.38
S4288	Chloroambucil	e4	L1700-19	DNA/RNA Synthesis	Chlorambucil is a nitrogen mustard alkylating agent, used in the treatment of chronic lymphocytic leukemia. _x000D_	2062	28.38
S2572	Streptomycin sulfate	c9	L1700-30	Others	Streptomycin sulfate is a sulfate salt of streptomycin that is a protein synthesis inhibitor.	3557	28.37
S4064	Escitalopram Oxalate	a4	L1700-17	5-HT Receptor	Escitalopram Oxalate is a selective serotonin (5-HT) reuptake inhibitor (SSRI) with Ki of 0.89 nM.	2171	28.36
S8018	PF-03084014 (PF-3084014)	h3	L1700-28	Gamma-secretase	PF-03084014 (PF-3084014) is a selective <b>gamma-secretase</b> inhibitor with <b>IC50</b> of 6.2 nM in a cell-free assay. Phase 2._x000D_	3006	28.36
S7537	LB-100	a7	L1700-31	Others	LB-100 is a water soluble protein phosphatase 2A (PP2A) inhibitor. Phase 1.	3517	28.36
S4342	Nialamide	h7	L1700-19	Others	Nialamide is an irreversible and nonselective <b>monoamine oxidase</b> inhibitor (MAOI) of the hydrazine chemical class used as an antidepressant and anxiolytic.	2098	28.35
S1662	Isradipine	d2	L1700-06	Others	Isradipine(Dynacirc) is a calcium channel blocker with an IC50 of 34±8 μM.	2336	28.34
S8180	PF-CBP1	e2	L1700-29	Epigenetic Reader Domain	PF-CBP1 is a highly selective inhibitor of the bromodomain of CREB-binding protein(CREBBP).It inhibits CREBBP and p300 bromodomains with IC50 of 125 and 363 nM respectively.	3709	28.33
P1004	Bivalirudin Trifluoroacetate	a1	L1700-30		Bivalirudin Trifluoroacetate is a synthetic 20 residue peptide (thrombin inhibitor) which reversibly inhibits thrombin.	2906	28.33
S1625	Ethinyl Estradiol	g9	L1700-05	Others	Ethynyl estradiol is an orally bio-active estrogen used in almost all modern formulations of combined oral contraceptive pills.	2373	28.32
S4295	Meclofenamate Sodium	d5	L1700-19	COX	Meclofenamate Sodium is a dual COX-1/COX-2 inhibitor with IC50 of 40 nM and 50 nM, respectively, used in the treatment of joint, muscular pain, arthritis and dysmenorrhea. _x000D_	2173	28.32
S8284	Fatostatin	g5	L1700-29	others	Fatostatin ia an inhibitor of sterol regulatory element binding protein (SREBP). It impairs the activation of SREBP-1 and SREBP-2.	3156	28.31
S4114	Triclabendazole	b9	L1700-17	Others	Triclabendazole is a benzimidazole, it binds to tubulin impairing intracellular transport mechanisms and interferes with protein synthesis.	2266	28.3
S4575	Pralidoxime (chloride)	f5	L1700-31	others	Pralidoxime is an antidote to organophosphate pesticides and chemicals.	3353	28.3
S1379	Isotretinoin	f1	L1700-04	Hydroxylase	It was developed to be used as a chemotherapy medication for the treatment of brain cancer, pancreatic cancer and more.	2661	28.25
S3163	Benztropine mesylate	h4	L1700-16	Histamine Receptor	Benztropine is a dopamine transporter (DAT) inhibitor with IC50 of 118 nM.	2647	28.25
S7976	SBC-115076	a1	L1700-28	Others	SBC-115076 is a potent extracellular proprotein convertase subtilisin kexin type 9 (<b>PCSK9</b>) antagonist._x000D_	3362	28.25
S1776	Toremifene Citrate	f11	L1700-06	Others	Toremifene Citrate is an oral selective estrogen receptor modulator (SERM) which helps oppose the actions of estrogen in the body.	2332	28.23
S7382	Phosphoramidon Disodium Salt	c7	L1700-24	Others	Phosphoramidon Disodium Salt is a metalloendopeptidase inhibitor, widely used as a biochemical tool._x000D_	3648	28.23
S1258	Prasugrel	g3	L1700-03	P2 Receptor	A novel platelet inhibitor	2352	28.2
S1509	Norfloxacin	a1	L1700-05	Topoisomerase	Norfloxacin is a broad-spectrum antibiotic.	2102	28.2
S4266	Brimonidine Tartrate	d2	L1700-19	Others	Brimonidine Tartrate is a highly selective <b>α-adrenergic receptor</b> agonist with <b>EC50</b> of 0.45 nM for the α2A adrenoreceptor, and used to treat open-angle glaucoma or ocular hypertension.	2402	28.2
S1387	Naftopidil DiHCl	d2	L1700-04	Adrenergic Receptor	Naftopidil DiHCl is a selective 5-HT1A and α1-adrenergic receptor antagonist with IC50 of 0.1 μM and 0.2 μM, respectively. Phase 3.	2730	28.19
S1634	Acetaminophen	g10	L1700-05	COX	Acetaminophen is a COX inhibitor for COX-1 and COX-2 with IC50 of 113.7 μM and 25.8 μM, respectively.	2490	28.19
S7870	LJH685	d6	L1700-27	S6 Kinase	LJH685 is a potent pan-RSK inhibitor with IC50 of 6 nM, 5 nM and 4 nM for RSK1, RSK2, and RSK3, respectively.	3219	28.19
S2271	Berberine HCl	h3	L1700-10	Others	Berberine Hydrochloride is a quaternary ammonium salt from the group of isoquinoline alkaloids.	2039	28.18
S2349	Rutaecarpine	f10	L1700-10	Others	Rutaecarpine is an indolopyridoquinazolinone alkaloid isolated from Evodia rutaecarpa and related herbs.	2009	28.18
S1155	S3I-201	d4	L1700-02	STAT	S3I-201 shows potent inhibition of STAT3 DNA-binding activity with IC50 of 86 μM, and low activity towards STAT1 and STAT5.	2836	28.17
S4549	Antimonyl (potassium tartrate trihydrate)	d5	L1700-31	others	Antimony potassium tartrate trihydrate is a powerful emetic, also used in the treatment of schistosomiasis and leishmaniasis.	3117	28.17
S1380	Lopinavir	g1	L1700-04	HIV Protease	Lopinavir is a potent HIV protease inhibitor with Ki of 1.3 pM.	2634	28.15
S8236	MK-886 (L-663,536)	e4	L1700-29	others	MK-886 is an inhibitor of leukotriene biosynthesis, inhibiting 5-lipoxygenase-activating protein (FLAP). It is also a moderately potent PPARα antagonist.	3386	28.15
S8167	AMG 337	g1	L1700-29	c-Met	AMG 337 is an oral, small molecule, ATP-competitive, highly selective inhibitor of the MET receptor.	3483	28.14
S1576	Sulfasalazine	c6	L1700-05	Others	Sulfasalazine is a sulfa agent and a derivative of mesalazine used primarily as an anti-inflammatory agent.	2450	28.13
S1808	Nifedipine	h2	L1700-07	Others	Nifedipine(Adalat), a potent vasodilator agent with calcium antagonistic action.	2048	28.12
S1619	Prilocaine	a9	L1700-05	Others	Prilocaine is a local anesthetic of the amino amide type.	2183	28.11
S1805	Acetylcholine Chloride	e2	L1700-07	AChR	The chemical compound acetylcholine (ACh) is a neurotransmitter in both the peripheral nervous system (PNS) and central nervous system (CNS) in many organisms including humans.	2166	28.11
S2863	ML130 (Nodinitib-1)	c10	L1700-14	NOD1	ML130 is a potent and selective inhibitor of NOD1 with IC50 of 0.56 μM, inhibits NF-κB activation, exhibits 36-fold selectivity over NOD2.	2006	28.11
S1436	Tianeptine sodium	g5	L1700-04	5-HT Receptor	Tianeptine is a selective serotonin reuptake enhancer (SSRE) compound used for treating major depressive episodes.	2682	28.1
S4091	Ifenprodil Tartrate	g6	L1700-17	Others	Ifenprodil is an atypical noncompetitive antagonist at the NMDA receptor, it interacts with high affinity at a homogeneous population of NMDA receptors in neonatal rat forebrain with IC50 of 0.3 μM.	2484	28.1
S4333	Mepiroxol	a7	L1700-19	Others		2272	28.1
S4349	Procyclidine HCl	d8	L1700-19	Others	Procyclidine HCl blocks the effects of certain chemicals in the brain, and thus is used to treat Parkinson's disease or extrapyramidal side-effects caused by other medicines.	2068	28.1
S4177	Uracil	e3	L1700-18	Others	Uracil is one of the four nucleobases in the nucleic acid of RNA can be used for drug delivery and as a pharmaceutical.	2463	28.09
S7312	Z-DEVD-FMK	e1	L1700-24	Caspase	Z-DEVD-FMK is a specific, irreversible Caspase-3 inhibitor, and also shows potent inhibition on caspase-6, caspase-7, caspase-8, and caspase-10.	3464	28.08
S1611	Cefoperazone	c8	L1700-05	Others	Cefoperazone is a cephalosporin antibiotic for inhibition of rMrp2-mediated [3H]E217βG uptake with IC50 of 199 μM.	2434	28.07
S8008	RGD (Arg-Gly-Asp) Peptides	h7	L1700-31	Integrin	RGD (Arg-Gly-Asp) Peptides is a cell adhesion motif which can mimic cell adhesion proteins and bind to integrins.	3004	28.07
S1400	Tenofovir Disoproxil Fumarate	f3	L1700-04	Reverse Transcriptase	Tenofovir Disoproxil Fumarate belongs to a class of antiretroviral drugs, it inhibits the activity of <b>HIV reverse transcriptase</b> by competing with the natural substrate deoxyadenosine 5’-triphosphate and, after incorporation into DNA, by DNA chain t	2709	28.04
S3174	L-Arginine HCl (L-Arg)	f11	L1700-30	Others	L-Arginine is the nitrogen donor for synthesis of nitric oxide, a potent vasodilator that is deficient during times of sickle cell crisis.	3402	28.04
S2603	Tioxolone	f10	L1700-12	Carbonic Anhydrase	Tioxolone is a metalloenzyme carbonic anhydrase I inhibitor with a Ki of 91 nM.	2153	28.02
S4207	Clofibric Acid	h6	L1700-18	Others	Clofibric acid is a PPARα agonist and hypolipidemic agent.	2079	28.02
S4566	DL-Panthenol	h7	L1700-20	others	DL-panthenol is a racemic mixture of D and L form of panthenol,a provitamin of B5.	2138	28.02
S1572	BS-181 HCl	g5	L1700-05	CDK	BS-181 is a highly selective CDK7 inhibitor with IC50 of 21 nM. It is more than 40-fold selective for CDK7 than CDK1, 2, 4, 5, 6, or 9.	2521	28.01
S4213	Dirithromycin	f7	L1700-18	Others	Dirithromycin is a macrolide glycopeptide antibiotic by binding to the 50S subunit of the 70S bacterial ribosome to inhibit the translocation of peptides.	2262	28.01
S2877	L-NAME HCl	f9	L1700-30	Others	L-NAME is a nonselective inhibitor of nitric oxide synthetases (NOS) for nNOS (bovine), eNOS (human), and iNOS (murine), with Ki of 15 nM, 39 nM and 4.4 μM, respectively.	3453	28
S3165	Abacavir sulfate	e11	L1700-30	Reverse Transcriptase	Abacavir is a commonly used nucleoside analogue with potent antiviral activity against HIV-1.	3338	27.99
S7818	Pexidartinib (PLX3397)	g3	L1700-27	CSF-1R	Pexidartinib (PLX3397) is an oral, potent mutil-targeted receptor tyrosine kinase inhibitor of <b>CSF-1R</b>, Kit, and Flt3 with <b>IC50</b> of 20 nM, 10 nM and 160 nM, respectively. Phase 3.	3371	27.97
S3148	Ibandronate sodium	d11	L1700-30	Others	Ibandronate is a highly potent nitrogen-containing bisphosphonate used for the treatment of osteoporosis.	3498	27.95
S1866	Diphenhydramine HCl	d6	L1700-07	Others	Diphenhydramine HCl (Benadryl), a histamine H1 antagonist used as an antiemetic, antitussive, for dermatoses and pruritus, for hypersensitivity reactions, as a hypnotic, an antiparkinson, and as an ingredient in common cold preparations.	2304	27.94
S3100	2-Thiouracil	d1	L1700-16	Others	2-Thiouracil is a thiolated uracil derivative that is a known antihyperthyroid agent.	2642	27.94
S3114	Vitamin C	a2	L1700-16	Others	Vitamin C is a water-soluble vitamin indicated for the prevention and treatment of scurvy.	2651	27.94
S4569	Fluphenazine (dihydrochloride)	a8	L1700-20	Dopamine Receptor	Fluphenazine dihydrochloride is a phenothiazine-class D1DR and D2DR inhibitor. It also inhibits Histamine H1 Receptor.	2019	27.93
P1049	GHRP-2	h1	L1700-30		GHRP-2 is a true hGH secretagogue. It is a synthetic agonist of ghrelin.	3118	27.93
S1615	Risperidone	f8	L1700-05	5-HT Receptor	Risperidone(Risperdal) is an atypical antipsychotic used to treat schizophrenia.	2236	27.92
S1845	Cimetidine	c5	L1700-07	NULL	Cimetidine(Tagamet), a histamine congener, competitively inhibits histamine binding to histamine H2 receptors.	2325	27.92
S4020	Sodium Picosulfate	f10	L1700-16	Others	Sodium Picosulfate inhibits absorption of water and electrolytes, and increases their secretion.	2638	27.92
S4004	Ethambutol HCl	b9	L1700-16	Others	Ethambutol is a bacteriostatic antimycobacterial agent, which obstructs the formation of cell wall by inhibiting arabinosyl transferases.	2794	27.91
S4053	Sertraline HCl	g2	L1700-17	5-HT Receptor	Sertraline HCl is a 5-HT antagonist with Ki of 13 nM.	2490	27.91
S4567	Eprodisate (disodium)	e5	L1700-31	others	Eprodisate Disodium is the orally available disodium salt form of Eprodisate, a small-molecule, orally bioavailable, inhibitor of AA-amyloid fibrillogenesis.	3498	27.91
S2153	CGS 21680 HCl	h4	L1700-09	5-alpha Reductase	CGS 21680 HCl is an adenosine A2 receptor agonist with IC50 of 22 nM, exhibits 140-fold over A1 receptor.	2499	27.9
S7852	Eliglustat Tartrate	d5	L1700-27	Others	Eliglustat (Tartrate) inhibits glucosylceramide synthase(GCS),thus reducing the load of glucosylceramide influx into the lysosome.	3089	27.9
S2157	Taladegib (LY2940680)	d5	L1700-09	Hedgehog,Hedgehog/Smoothened	Taladegib (LY2940680) binds to the Smoothened (Smo) receptor and potently inhibits Hedgehog (Hh) signaling. Phase 1/2.	2226	27.89
S1556	PHT-427	f4	L1700-05	Akt, PDK-1	PHT-427 is a dual Akt and PDPK1 inhibitor (high affinity binding for the PH domains of Akt and PDPK1) with Ki of 2.7 μM and 5.2 μM, respectively.	2177	27.88
S1736	Methocarbamol	g8	L1700-06	Others	Methocarbamol(Robaxin) is a central muscle relaxant used to treat skeletal muscle spasms.	2420	27.88
S3600	Schisandrin B (Sch B)	c8	L1700-16	ATM/ATR	Schisandrin B is the most abundant dibenzocyclooctadiene lignan present in the traditional Chinese medicinal herb Schisandra chinensis (Turcz.) Baill.	2807	27.85
S4555	Carsalam	h6	L1700-20	others	Carsalam is a nonsteroidal anti-inflammatory drug.	2197	27.85
S2388	L-carnitine	f3	L1700-11	Others	L-carnitine is constituent of striated muscle and liver. It is used therapeutically to stimulate gastric and pancreatic secretions and in the treatment of hyperlipoproteinemias.	2337	27.84
S1375	Dorzolamide HCl	g3	L1700-30	Carbonic Anhydrase	Dorzolamide HCl is a water-soluble, potent inhibitor of human carbonic anhydrase II and IV with Ki of 1.9 nM and 31 nM, respectively, used as anti-glaucoma agent.	3478	27.84
S1391	Oxcarbazepine	g2	L1700-04	Sodium Channel	Oxcarbazepine inhibits the binding of [3H]BTX to sodium channels with IC50 of 160 μM and also inhibits the influx of 22Na+ into rat brain synaptosomes with IC50 about 100 μM.	2502	27.81
S1456	Zibotentan (ZD4054)	e7	L1700-04	ETA Receptor	Zibotentan (ZD4054) is a specific Endothelin (ET)A antagonist with IC50 of 21 nM, exhibiting no activity at ETB. Phase 3.	2699	27.81
S1777	Ethionamide	g11	L1700-06	Others	Ethionamide(2-ethylthioisonicotinamide) is an antibiotic used in the treatment of tuberculosis.	2259	27.81
P1061	Nafarelin Acetate	a2	L1700-30		Nafarelin Acetate is a Gonadotropin-releasing hormone (GnRH) agonist; synthetic decapeptide analog of GnRH (luteinizing hormone-releasing hormone, gonadorelin); structurally related to goserelin, leuprolide, and triptorelin.	3039	27.81
S4050	Valganciclovir HCl	e2	L1700-17	Others	Valganciclovir HCl is a prodrug for ganciclovir with antiviral activity used to treat cytomegalovirus infections.	2722	27.8
S4132	Deoxyarbutin	e10	L1700-17	Others	DeoxyArbutin is a reversible tyrosinase inhibitor, inhibiting tyrosinase activity with IC50 of 50 nM.	2503	27.8
S7858	Dibutyryl-cAMP (Bucladesine)	h5	L1700-27	PKA	Dibutyryl-cAMP (Bucladesine) is a cell-permeable <b>PKA</b> activator by mimicing the action of endogenous cAMP._x000D_	3266	27.8
S1890	Nizatidine	g7	L1700-07	Others	Nizatidine is a histamine H2 receptor antagonist with IC50 of 6.7 nM for AChE.	2059	27.79
S2169	Rosuvastatin Calcium	e6	L1700-09	HMG-CoA Reductase	Rosuvastatin Calcium is a competitive inhibitor of HMG-CoA reductase with IC50 of 11 nM.	2361	27.79
S4250	Sulfamethoxypyridazine	e11	L1700-18	Others	Sulfamethoxypyridazine is a long-acting sulfonamide for treatment of Dermatitis herpetiformis.	2182	27.78
S4061	Levobupivacaine HCl	f3	L1700-17	Sodium Channel	Levobupivacaine HCl, the pure S(-)-enantiomer of bupivacaine, is a reversible neuronal <b>sodium channel</b> inhibitor, used as a long-acting local anesthetic._x000D_	2694	27.76
S3013	Plerixafor 8HCl (AMD3100 8HCl)	a10	L1700-30	CXCR	Plerixafor 8HCl (AMD3100 8HCl) is the hydrochloride of Plerixafor, a chemokine receptor antagonist for CXCR4 and CXCL12-mediated chemotaxis with IC50 of 44 nM and 5.7 nM in cell-free assays, respectively.	3060	27.74
S4294	Procainamide HCl	c5	L1700-19	Sodium Channel	Procainamide HCl is a sodium channel blocker, and also a DNA methyltransferase inhibitor, used in the treatment of cardiac arrhythmias._x000D_	2442	27.73
S4264	Etofibrate	b2	L1700-19	Others	Etofibrate is a combination of clofibrate and niacin, used to treat hyperlipemia.	2365	27.71
S2042	Cyproterone Acetate	c7	L1700-08	Androgen Receptor/P450	Cyproterone acetate is an androgen receptor (AR) antagonist with IC50 of 7.1 nM, as well as a weak progesterone receptor agonist with weak pro-gestational and glucocorticoid activity.	2023	27.7
S4322	Disopyramide Phosphate	f6	L1700-19	Others	Disopyramide (DISO) is a widely used Class 1a antiarrhythmic agent that is employed in the treatment of ventricular and supraventricular arrhythmias.	2253	27.7
S8206	AG-120	g3	L1700-29	Dehydrogenase	AG-120 (Ivosidenib) is an orally available inhibitor of isocitrate dehydrogenase type 1 (IDH1), with potential antineoplastic activity.	3300	27.7
S2579	Zidovudine	f8	L1700-12	Others	Zidovudine (Retrovir) is a reverse transcriptase inhibitor.	2077	27.69
S4081	Sulfacetamide Sodium	g5	L1700-17	Autophagy	Sulfacetamide Sodium is an anti-biotic.	2542	27.69
S4082	Spiramycin	h5	L1700-17	Others	Spiramycin is a 16-membered ring macrolide (antibiotic).	2097	27.69
S1739	Thiabendazole	b9	L1700-06	Others	Thiabendazole inhibites the mitochondrial helminth-specific enzyme, fumarate reductase, with anthelminthic property.	2519	27.68
S2539	Lomefloxacin HCl	g8	L1700-30	Others	Lomefloxacin HCl is a hydrochloride salt of lomefloxacin and is a fluoroquinolone antibiotic.	3311	27.67
S1626	Naproxen	h9	L1700-05	COX	Naproxen is a COX inhibitor for COX-1 and COX-2 with IC50 of 8.7 μM and 5.2 μM, respectively.	2421	27.65
S4142	Clopidol	c11	L1700-17	Others	Clopidol is an antiprotozoal agent.	2363	27.64
S1357	Lidocaine	g10	L1700-03	Histamine Receptor	Lidocaine is a selective inverse peripheral histamine H1-receptor agonist with an IC50 of >32 μM.	2144	27.62
S1827	Betaxolol hydrochloride (Betoptic)	f3	L1700-07	Adrenergic Receptor	Betaxolol is a β1 adrenergic receptor blocker with IC50 of 6 μM.	2302	27.62
S3117	Oxybutynin chloride	c2	L1700-16	AChR	Oxybutynin is an anticholinergic medication used to relieve urinary and bladder difficulties.	2826	27.62
S1573	Fasudil (HA-1077) HCl	h5	L1700-05	ROCK	Fasudil (HA-1077) is a potent inhibitor of ROCK-II, PKA, PKG, PKC, and MLCK with Ki of 0.33 μM, 1.6 μM, 1.6 μM, 3.3 μM and 36 μM, respectively.	2272	27.59
S4136	Carprofen	g10	L1700-17	Others	Carprofen inhibits canine COX2 with IC50 of 0.03 mM.	2215	27.59
S4348	Piromidic Acid	c8	L1700-19	Others	Piromidic acid is a quinolone antibiotic.	2233	27.59
S4389	Bephenium Hydroxynaphthoate	a11	L1700-19	Others		2195	27.58
S1848	Curcumin	e5	L1700-07	Others	Curcumin is the principal curcuminoid of the popular Indian spice turmeric, which is a member of the ginger family (Zingiberaceae).	2193	27.57
S1621	Theophylline	c9	L1700-05	TGF-beta/Smad	Theophylline (Theo-Dur) is a methylxanthine agent and has bronchodilator properties and is used in the treatment of asthma and COAD.	2348	27.56
S4042	Nafcillin Sodium	e1	L1700-17	Others	Nafcillin sodium reversibly inhibits β-lactamase with Kd of 33 mM.	2294	27.56
S4071	Griseofulvin	e4	L1700-17	Microtubule Associated	Griseofulvin, a production from some strains of the mold Penicillium griseofulvumam, is able to inhibit cell mitosis by interfering with microtubule function.	2607	27.56
P1017	Octreotide Acetate	d1	L1700-30		Octreotide Acetate is the acetate salt of a cyclic octapeptide. It is a long-acting octapeptide with pharmacologic properties mimicking those of the natural hormone somatostatin.	3450	27.56
S1725	Terbinafine	g7	L1700-06	Others	Terbinafine(Lamisil, Terbinex) is used to treat infections caused by a fungus. It works by killing the fungus or preventing its growth.	2369	27.55
S2133	Gabapentin	g7	L1700-30	GABA Receptor	Gabapentin is a GABA analogue, used to treat seizures and neuropathic pain.	3687	27.55
S1531	BIX 02189	f2	L1700-05	MEK	BIX02189 is a selective inhibitor of MEK5 with IC50 of 1.5 nM, also inhibits ERK5 catalytic activity with IC50 of 810 nM, and does not inhibit closely related kinases MEK1, MEK2, ERK2, and JNK2.	2117	27.54
S2566	Isoprenaline HCl	f7	L1700-12	Adrenergic Receptor	Isoprenaline is a non-selective β-adrenoceptor, inhibits the 3H-inositol phosphate accumulation with IC50 of 0.08 μM.	2322	27.53
S8096	Mirin	a9	L1700-28	ATM/ATR	Mirin is a potent Mre11–Rad50–Nbs1 (MRN) complex inhibitor, and inhibits Mre11-associated exonuclease activity.	3089	27.53
S4226	Minocycline HCl	g3	L1700-31	Others	Minocycline HCl is the most lipid soluble and most active tetracycline antibiotic, binds to the 30S ribosomal subunit, preventing the binding of tRNA to the mRNA-ribosome complex and interfering with protein synthesis.	3339	27.52
S2371	Vanillylacetone	g1	L1700-11	Others	Vanillylacetone is similar in chemical structure to other flavor chemicals such as vanillin and eugenol and is used as a flavor additive in spice oils and in perfumery to introduce spicy aromas.	2173	27.51
S4101	Voglibose	g7	L1700-17	Others	Voglibose is an N-substituted derivative of valiolamine, excellent inhibitory activity against α-glucosidases and its action against hyperglycemia and various disorders caused by hyperglycemia.	2263	27.51
S4581	Triacetin	b9	L1700-20	others	Triacetin is a triglyceride that is used as an antifungal agent.	2049	27.51
S4222	Piperacillin Sodium	f8	L1700-18	Others	Piperacillin is a semisynthetic, broad-spectrum, ampicillin derived ureidopenicillin antibiotic proposed for pseudomonas infections.	2247	27.5
S4257	Alizapride HCl	c1	L1700-19	Others	Alizapride HCl is a <b>dopamine receptor</b> antagonist used for the theropy of nausea and vomiting.	2075	27.47
S4268	Flufenamic acid	f2	L1700-19	Others	Flufenamic Acid is an anti-inflammatory agent, and also acts as an <b>ion channel</b> modulator.	2250	27.47
S2000	Sodium orthovanadate	a7	L1700-30	ATPase	Sodium orthovanadate is an alkaline phosphatase and (Na,K)-ATPase inhibitor with IC50 of 10 μM.	3126	27.47
S2308	Hesperetin	d6	L1700-10	Histamine Receptor	Hesperetin is a bioflavonoid and, to be more specific, a flavanone.	2414	27.46
S4143	Pentoxyverine Citrate	d11	L1700-17	Others	Pentoxyverine Citrate is an antitussive (cough suppressant) commonly used for cough associated with illnesses like common cold.	2412	27.46
S4375	Mepenzolate Bromide	b10	L1700-19	Others	Mepenzolate is a post-ganglionic parasympathetic inhibitor, it decreases gastric acid and pepsin secretion and suppresses spontaneous contractions of the colon.	2074	27.46
S7845	SirReal2	a5	L1700-27	Sirtuin	SirReal2 is a potent and selective <b>Sirt2</b> inhibitor with <b>IC50</b> of 140 nM. _x000D_	3167	27.46
S7933	VR23	h9	L1700-27	Proteasome	VR23 is a potent <b>proteasome</b> inhibitor with <b>IC50</b> of 1 nM, 50-100 nM, and 3 μM for trypsin-like proteasomes, chymotrypsin-like proteasomes, and caspase-like proteasomes, respectively._x000D_	3000	27.46
S1389	Omeprazole	e2	L1700-04	Proton Pump, ATPase	Omeprazole(Prilosec) is a proton pump inhibitor used in the treatment of dyspepsia.	2813	27.45
S4232	Nithiamide	g9	L1700-18	Others	Nithiamide is a non-5-nitroimidazole drugs.	2132	27.45
S4231	Pilocarpine HCl	f9	L1700-18	Others	Pilocarpine HCl is a nonselective muscarinic acetylcholine receptor agonist used to produce an experimental model of epilepsy.	2339	27.44
S4157	Chloroquine Phosphate	a3	L1700-31	ATM/ATR,Autophagy	Chloroquine phosphate is a 4-aminoquinoline anti-malarial and anti-rheumatoid agent, also acting as an ATM activator.	3272	27.44
S2313	Indole-3-carbinol	a7	L1700-10	Others	Indole-3-carbinol is produced by the breakdown of the glucosinolate glucobrassicin, which can be found at relatively high levels in cruciferous vegetables.	2523	27.43
S4305	Anisotropine Methylbromide	b6	L1700-19	Others	Anisotropine Methylbromide is a quaternary ammonium compound, used as treatment adjunct in peptic ulcer.	2175	27.41
S2220	SB590885	d10	L1700-09	Raf	SB590885 is a potent B-Raf inhibitor with Ki of 0.16 nM, 11-fold greater selectivity for B-Raf over c-Raf, no inhibition to other human kinases.	3004	27.38
S4021	Tolcapone	g10	L1700-16	Transferase	Tolcapone is a selective, potent and reversible of catechol-O-methyl transferase (COMT) inhibitor with Ki of 30 nM.	2472	27.38
S1578	Candesartan	e6	L1700-05	RAAS	Candesartan is an angiotensin II receptor antagonist with IC50 of 0.26 nM.	2079	27.37
S4026	Hydroxyzine 2HCl	d11	L1700-16	Histamine Receptor	Hydroxyzine is a histamine H1-receptor antagonist, inhibits binding of [3H]pyrilamine/[3H]desloratadine to human histamine H1 receptor with IC50 of 10 nM/19 nM.	2820	27.37
S1677	Chloramphenicol	e3	L1700-06	Others	Chloramphenicol is a bacteriostatic antimicrobial.	2513	27.34
S1902	Vitamin B12	g8	L1700-07	Others	Vitamin B12 is a water soluble vitamin with a key role in the normal functioning of the brain and nervous system, and for the formation of blood.	2026	27.33
S4283	Cyclobenzaprine HCl	h3	L1700-19	Others	Cyclobenzaprine HCl is a muscle relaxant by blocking pain sensations, used for the treatment of muscle spasms. _x000D_	2382	27.33
S1236	Leucovorin Calcium	g2	L1700-30	Others	Leucovorin is a derivative of folic acid, which can be used to increase levels of folic acid under conditions favoring folic acid inhibition.	3564	27.32
S1680	Disulfiram	g3	L1700-06	Others	Disulfiram is an agent used to support the treatment of chronic alcoholism by producing an acute sensitivity to alcohol.	2289	27.26
S4214	Sucralose	g7	L1700-18	Others	Sucralose is an artificial and noncaloric sweetener, not broken down by the body.	2070	27.26
S4187	Salicylanilide	e4	L1700-18	Others	Salicylanilides are a group of compounds with a wide range of biological activities including antiviral potency, antibacterial (including antimycobacterial) and antifungal activities.	2156	27.25
S1311	Pamidronate Disodium	h2	L1700-30	Others	Pamidronate Disodium is a nitrogen containing bisphosphonate, used to prevent osteoporosis.	3192	27.24
S1762	Pyrazinamide	g10	L1700-06	Others	Pyrazinamide is an agent used to treat tuberculosis.	2187	27.18
S4550	Azelaic acid	d6	L1700-20	others	Azelaic acid is an organic compound produced by the ozonolysis of oleic acid and possesses antibacterial, keratolytic, comedolytic, and anti-oxidant activity.	2041	27.18
S1654	Phenylbutazone	h1	L1700-06	Others	Phenylbutazone(Butazolidin, Butatron) is used as a non-steroidal anti-inflammatory agent for the treatment of chronic pain, including the symptoms of arthritis.	2375	27.17
P1030	Salmon Calcitonin Acetate	g1	L1700-30		Salmon Calcitonin Acetate, which is more potent and longer lasting than human CT, has been used widely for the treatment of osteoporosis, paget's disease, hypercalcemic shock and chronic pain in terminal cancer patients.	3361	27.15
S2409	10-Deacetylbaccatin-III	f5	L1700-11	Others	10-Deacetylbaccatin-III is an antineoplastic agent and an anti-cancer intermediate.	2597	27.14
S4279	Demeclocycline HCl	e3	L1700-19	Others	Demeclocycline HCl is a tetracycline antibiotic via inhibition of protein synthesis by bacteria, used for the treatment of bacterial infections._x000D_	2260	27.12
S1577	Tie2 kinase inhibitor	d6	L1700-05	Tie-2	Tie2 kinase inhibitor is an optimized compound of SB-203580, selective to Tie2 with IC50 of 0.25 μM, 200-fold more potent than p38.	2140	27.11
S1373	Daptomycin	f3	L1700-30	DNA/RNA Synthesis	Daptomycin is a novel antibiotic with rapid in vitro bactericidal activity against gram-positive organisms.	3581	27.11
S4119	Pefloxacin Mesylate Dihydrate	e9	L1700-17	Topoisomerase	Pefloxacin Mesylate Dihydrate is the third generation of fluoroquinolone class of antibacterials, which inhibits Topoisomerase II activity and DNA replication.	2576	27.09
S8054	ASP3026	c7	L1700-28	ALK	ASP3026 is a novel and selective inhibitor for ALK with IC50 of 3.5 nM. Phase 1.	3153	27.09
S1488	Naratriptan	f10	L1700-04	5-HT Receptor	Naratriptan (Amerge) is a triptan agent that is used for the treatment of migraine headaches.	2481	27.07
S4161	Benzoic Acid	g1	L1700-18	Others	Benzoic acid is a colorless crystalline solid and a simple aromatic carboxylic acid, used as a food preservative.	2264	27.06
S1642	Methyldopa	f11	L1700-05	Adrenergic Receptor	Methyldopa (Aldomet) is a DOPA decarboxylase competitive inhibitor with an ED50 of 21.8 mg/kg.	2003	27.05
S1644	Nitrofural	h11	L1700-05	Others	Nitrofural is a topical anti-infective agent with an IC50 of 22.83 ± 1.2 μM. (Rat LD50 = 590 mg/kg)	2031	27.04
S4198	Aminothiazole	g5	L1700-18	Others	Aminothiazole can be used as a thyroid inhibitor and it has antibacterial activity.	2295	27.04
S3129	Trimethoprim	f2	L1700-16	Others	Trimethoprim is a bacteriostatic antibiotic mainly used in the prophylaxis and treatment of urinary tract infections.	2800	27.03
S4070	Guanidine HCl	d4	L1700-17	Others	Guanidine HCl, the crystalline compound of strong alkalinity formed by the oxidation of guanine, is a normal product of protein metabolism and a protein denaturant.	2497	27.01
S1828	Proparacaine HCl	g3	L1700-07	Sodium Channel	Proparacaine HCl is a voltage-gated sodium channels antagonist with ED50 of 3.4 mM.	2145	26.98
S4246	Tranylcypromine (2-PCPA) HCl	a11	L1700-18	MAO	Tranylcypromine is a monoamine oxidase inhibitor, which inhibits CYP2A6 with Ki of 0.08 μM and 0.2 μM in cDNA-expressing microsomes and Human Liver Microsomes, respectively.	2062	26.98
S4286	Anidulafungin (LY303366)	c4	L1700-19	Others	Anidulafungin (LY303366), an echinocandin derivative, inhibits glucan synthase activity, used as an antifungal drug._x000D_	2287	26.98
S1403	Tigecycline	h3	L1700-04	Others	Tigecycline is bacteriostatic and is a protein synthesis inhibitor by binding to the 30S ribosomal subunit of bacteria and thereby blocking entry of Aminoacyl-tRNA into the A site of the ribosome during prokaryotic translation.	2199	26.96
S1575	RO4929097	b6	L1700-05	Y-Secretase	RO4929097 is a γ secretase inhibitor with IC50 of 4 nM, inhibiting cellular processing of Aβ40 and Notch with EC50 of 14 nM and 5 nM, respectively. Phase 2.	2303	26.96
S4552	Bithionol	e6	L1700-20	cAMP	Bithionol is a potent inhibitor of soluble adenylyl cyclase(sAC) and has antibacterial and anthelmintic properties along with algaecide activity.	2068	26.94
S4212	Tenatoprazole	e7	L1700-18	Proton Pump	Tenatoprazole is a prodrug of the <b>proton pump</b> inhibitor (PPI) class, which inhibits proton transport with <b>IC50</b> of 3.2 μM.	2262	26.93
S4260	Tamibarotene	f1	L1700-19	Others	Tamibarotene, also called retinobenzoic acid, is orally active, synthetic retinoid, developed to overcome all-trans retinoic acid (ATRA) resistance, with potential antineoplastic activity against acute promyelocytic leukaemia (APL) .	2291	26.93
S4365	Phthalylsulfacetamide	e9	L1700-19	Others	Phthalylsulfacetamide is a sulfonamide with a high solubility and suited for systemic use for diseases of the eye.	2139	26.93
S1679	Flurbiprofen	f3	L1700-06	Others	Flurbiprofen is a member of the phenylalkanoic acid derivative family of non-steroidal anti-inflammatory drugs (NSAIDs).	2538	26.91
S4189	Cyclandelate	g4	L1700-18	Others	Cyclandelate is an effective inhibitor of rat hepatic acycloenzyme A: cholesterol acyltransferase (ACAT) with IC50 of 80 μM.	2287	26.91
S1692	Busulfan	g4	L1700-06	NULL	Busulfan(Myleran, Busulfex) is a cell cycle non-specific alkylating antineoplastic agent.	2107	26.9
S1878	Ganciclovir	g6	L1700-07	Others	Ganciclovir is an antiviral drug for feline herpesvirus type-1 with IC50 of 5.2 μM.	2190	26.89
S4086	Loxapine Succinate	c6	L1700-17	Others	Loxapine Succinate is a D2DR and D4DR inhibitor, serotonergic receptor antagonist and also a dibenzoxazepine anti-psychotic agent.	2853	26.89
S1394	Pizotifen Malate	b3	L1700-04	Others	Pizotifen Malate is a benzocycloheptane based agent used for recurrent migraine headaches.	3188	26.88
S1898	Tropisetron	e8	L1700-07	Others	Tropisetron is a selective 5-HT3 receptor antagonist and α7-nicotinic receptor agonist with an IC50 of 70.1 ± 0.9 nM for 5-HT3 receptor.	2154	26.88
S4562	Dehydrocholic acid	e7	L1700-20	others	Dehydrocholic acid is a semisynthetic bile acid made from cholic acid. It is used as a cholagogue, hydrocholeretic, diuretic, and as a diagnostic aid.	2244	26.88
S3154	Butenafine HCl	c4	L1700-16	Others	Butenafine HCl is a synthetic benzylamine antifungal, works by inhibiting the synthesis of sterols by inhibiting squalene epoxidase.	2834	26.87
S4043	Tetrahydrozoline HCl	f1	L1700-17	Adrenergic Receptor	Tetrahydrozoline HCl is an imidazoline derivative with alpha receptor agonist activity.	2628	26.87
S4301	(R)-(+)-Atenolol	h5	L1700-19		(R)-(+)-Atenolol binds to but does not activate <b>beta-adrenergic receptors</b> thereby blocking the actions of endogenous or exogenous beta-adrenergic agonists.	2041	26.83
S4100	Esmolol HCl	f7	L1700-17	Others	Esmolol is a cardioselective b-blocker, used to control rapid heartbeats or abnormal heart rhythms.	2412	26.81
S4146	Bacitracin	e11	L1700-17	Others	Bacitracin is a mixture of related cyclic polypeptides produced by organisms of the licheniformis group of <i>Bacillus subtilis var</i> Tracy, which disrupts both gram positive and gram negative bacteria by interfering with cell wall and peptidoglycan syn	2542	26.81
S4574	Piperazine	d8	L1700-20	others	Piperazine, an organic compound that consists of a six-membered ring containing two opposing nitrogen atoms, is an anthelmintic used in the treatment of the intestinal nematodes Ascaris lumbricoides and Enterobius vermicularis.	2070	26.81
S1432	Sumatriptan Succinate	e5	L1700-04	5-HT Receptor	Sumatriptan Succinate is a triptan sulfa drug containing a sulfonamide group for the treatment of migraine headaches.	2360	26.8
S1702	Didanosine	d5	L1700-06	NULL	Didanosine(Videx, Videx EC) is a reverse transcriptase inhibitor with an IC50 of 0.49 μM.	2501	26.77
S4261	EUK 134	g1	L1700-19	Beta Amyloid	EUK 134, a synthetic superoxide dismutase (SOD)/catalase mimetic, exhibits potent antioxidant activities, and inhibits the formation of β-amyloid and related amyloid fibril.	2254	26.77
S4069	Hexamethonium Bromide	g1	L1700-31	AChR	Hexamethonium Bromide is a selective antagonist of neuronal-type nicotinic AChR in ganglia.	3420	26.77
S3212	Moclobemide (Ro 111163)	b8	L1700-16	MAO	Moclobemide is MAO-A (5-HT) inhibitor with IC50 of 6.1 μM.	2594	26.75
S4051	Nabumetone	f2	L1700-17	COX	Nabumetone is a non-steroidal anti-inflammatory drug and its active metabolite inhibits the COX.	2725	26.75
S1875	Tranexamic Acid	g5	L1700-30	Others	Tranexamic Acid is an antifibrinolytic for blocking lysine-binding sites of plasmin and elastase-derived plasminogen fragments with IC50 of 5 mM.	3411	26.75
S4014	Hyoscyamine	a10	L1700-16	AChR	Hyoscyamine is an AChR inhibitor with IC50 of 7.5 nM.	2275	26.73
S2037	Candesartan Cilexetil	g6	L1700-08	Others	Candesartan Cilexetil is a specific nonpeptide Ang II receptor (ATR) antagonist and the prodrug of candesartan which is an ATR antagonist with an IC50 of 15 μg/kg	2022	26.72
S4565	Diiodohydroxyquinoline	g7	L1700-20	others	Diiodohydroxyquinoline is a topical therapeutic agent,a quinoline derivative, with satisfactory antibacterial properties.	2076	26.72
S2568	Neomycin sulfate	b9	L1700-30	Others	Neomycin sulphate is an aminoglycoside antibiotic, used to treat bacteria infections.	3585	26.72
S4003	Lithocholic acid	a9	L1700-16	Others	Lithocholic acid is a toxic secondary bile acid, causes intrahepatic cholestasis, has tumor-promoting activity, its toxic effect can be protected after it activates the vitamin D receptor, PXR and FXR.	2424	26.71
S4308	Benzthiazide	c6	L1700-19	Others	Benzthiazide is a thiazide diuretic, promoting water loss from the body.	2173	26.71
S4420	Mefloquine HCl	e1	L1700-20	Others	Mefloquine HCl is a blood schizonticide by inhibiting hemozoin formation, used as an antimalarial drug._x000D_	2276	26.71
S1609	Methimazole	a8	L1700-05	Others	Methimazole(Tapazole, Northyx) is an antithyroid medicine.	2028	26.7
S1732	Mitotane	c8	L1700-06	Others	Mitotane(Lysodren), is an antineoplastic medication used in the treatment of adrenocortical carcinoma.	2530	26.67
S4314	Ceftazidime Pentahydrate	g4	L1700-31	Others	Ceftazidime is a β-lactam antibacterial agent which has demonstrated a broad spectrum of activity against Gram-positive and Gram-negative aerobic bacteria.	3508	26.67
S1807	Aciclovir	g2	L1700-07	Others	Acyclovir is a synthetic nucleoside analogue active against herpesviruses.	2048	26.66
S3065	Amikacin disulfate	g10	L1700-30	Others	Amikacin sulfate binds to 16S rRNA (bacterial 30S ribosome), causing misreading of mRNA and supressing proteins synthesis.	3221	26.66
S4013	Sodium Monofluorophosphate	a1	L1700-31	Others	Sodium Monofluorophosphate is a competitive inhibitor of pyruvate kinase and alkaline phosphatase with Ki of 3.4 mM and 69 μM, respectively, which also irreversibly inhibits phosphorylase phosphatase with Ki of 0.5 mM.	2958	26.66
S1327	Ellagic acid	e8	L1700-03	Topoisomerase	Ellagic acid has antiproliferative and antioxidant property.	2505	26.64
S1424	Prazosin HCl	h4	L1700-04	Adrenergic Receptor	Prazosin HCl is a competitive alpha-1 adrenoceptor antagonist, used to treat high blood pressure or benign prostatic hyperplasia.	2210	26.62
S1908	Flutamide	d9	L1700-07	P450	Flutamide is an antiandrogen drug, with its active metablolite binding at androgen receptor with Ki values of 55 nM, and primarily used to treat prostate cancer. Phase 4.	2097	26.62
S2694	XL335	d7	L1700-13	FXR	XL335 is a potent, selective FXR agonist with EC50 of 4 nM, highly selective versus other nuclear receptors, such as LXR, PPAR, ER and etc. Phase 1.	2053	26.62
S4131	Levodropropizine	d10	L1700-17	Histamine Receptor	Levodropropizine possess anti-allergic and inhibits histamine receptor, reduces cough by interfering with stimulus activation of peripheral endings of sensory nerves and by modulation of neuropeptides involved in the cough reflex.	2655	26.62
S4240	Doxylamine Succinate	e10	L1700-18	Others	Doxylamine succinate competitively inhibits histamine at H1 receptors with substantial sedative and anticholinergic effects.	2233	26.62
S4541	Triclosan	f5	L1700-20	others	Triclosan is a diphenyl ether derivative used in cosmetics and toilet soaps as an antiseptic. It has some bacteriostatic and fungistatic action.	2102	26.62
S4191	Betamipron	a5	L1700-18	Others	Betamipron is a chemical compound which is used together with panipenem to inhibit panipenem uptake into the renal tubule and prevent nephrotoxicity.	2130	26.58
S2103	Naltrexone HCl	f1	L1700-09	Opioid Receptor	Naltrexone is an opioid receptor antagonist with IC50 of 8 nM used primarily in the management of alcohol dependence and opioid dependence.	2443	26.57
S2123	Dextrose	c3	L1700-09	Others	Dextrose, a simple sugar (monosaccharide), is an important carbohydrate in biology.	2317	26.57
S8202	PF-06447475	e3	L1700-29	LRRK2	PF-06447475 is a potent, selective, and brain penetrant LRRK2 kinase inhibitor with IC50 of 3 nM.	3582	26.55
S3211	Thiamine HCl (Vitamin B1)	g11	L1700-30	Others	Thiamine or vitamin B1 is a water-soluble vitamin of the B complex, its phosphate derivatives are involved in many cellular processes.	3307	26.55
S7295	RVX-208	a11	L1700-23	Epigenetic Reader Domain	RVX-208 is a potent BET bromodomain inhibitor with IC50 of 0.510 μM for BD2, about 170-fold selectivity over BD1. Phase 2.	3298	26.53
S7877	ONO-4059	f6	L1700-27	BTK	ONO-4059 is a highly potent and selective oral <b>BTK</b> inhibitor with <b>IC50</b> of 23.9 nM. Phase 1._x000D_	2514	26.51
S8002	GSK2636771	c2	L1700-28	PI3K	GSK2636771 is a potent, orally bioavailable, PI3Kβ-selective inhibitor, sensitive to PTEN null cell lines. Phase 1/2a.	3752	26.51
S1854	Bifonazole	g5	L1700-07	others	Bifonazole is an antifungal agent and a prostatic aromatase activity inhibitor with IC50 of 1.6 μM.	2103	26.5
S2399	Dihydromyricetin	g4	L1700-11	GABA Receptor	Dihydromyricetin (Ampelopsin, Ampeloptin) is a natural antioxidant flavonoid from Ampelopsis grossedentata.	2434	26.5
S4518	Chloroxylenol	g3	L1700-20	others	Chloroxylenol is a broad-spectrum antimicrobial chemical compound used to control bacteria, algae, fungi and virus.	2079	26.5
S1211	Imiquimod	e10	L1700-02	Others	Imiquimod is a novel synthetic agent with immune response modifying activity.	2477	26.49
S2003	Maraviroc	g3	L1700-08	CCR5	Maraviroc is a CCR5 antagonist for MIP-1α, MIP-1β and RANTES with IC50 of 3.3 nM, 7.2 nM and 5.2 nM, respectively.	2109	26.49
S4049	Valdecoxib	d2	L1700-17	COX	Valdecoxib is a potent and selective inhibitor of COX-2 with IC50 of 5 nM.	2724	26.48
S1518	Ibuprofen Lysine	g4	L1700-30	COX	Ibuprofen Lysine is a non-steroidal anti-inflammatory drug.	3630	26.48
S3122	Amikacin hydrate	b11	L1700-30	Others	Amikacin is an aminoglycoside antibiotic used to treat different types of bacterial infections.	3473	26.47
S7307	GSK2606414	b1	L1700-24	PERK	GSK2606414 is an orally available, potent, and selective PERK inhibitor with IC50 of 0.4 nM, displaying at least 100-fold selectivity over the other EIF2AKs assayed.	3280	26.46
S3007	Zanamivir	h9	L1700-30	Others	Zanamivir is a neuraminidase inhibitor used in the treatment and prophylaxis of influenza caused by influenza A virus and influenza B virus.	2976	26.46
S1705	Progesterone	g5	L1700-06	Others	Progesterone is a C-21 steroid hormone.	2486	26.45
S4159	Bezafibrate	e1	L1700-18	Others	Bezafibrate is the first clinically tested dual and pan-PPAR co-agonism.	2582	26.45
S4190	Cinchophen	h4	L1700-18	Others	Cinchophen is an analgesic drug that is frequently used to treat gout.	2178	26.44
S3173	Antipyrine	d5	L1700-16	Others	Antipyrine is an analgesic and antipyretic agent.	2796	26.42
S4359	Carbachol	b9	L1700-19	Others	Carbachol is a cholinomimetic drug that binds and activates the acetylcholine receptor.	2193	26.42
S7155	Batimastat (BB-94)	h11	L1700-22	MMP	Batimastat (BB-94) is a potent, broad spectrum matrix metalloprotease (MMP) inhibitor for MMP-1, MMP-2, MMP-9, MMP-7 and MMP-3 with IC50 of 3 nM, 4 nM, 4 nM, 6 nM and 20 nM, respectively.	2488	26.41
S4169	Teriflunomide	f2	L1700-18	Others	Teriflunomide is the active metabolite of leflunomide, inhibiting pyrimidine de novo synthesis by blocking the enzyme dihydroorotate dehydrogenase, used as an immunomodulatory agent.	2441	26.4
S4230	Oxaprozin	e9	L1700-18	Others	Oxaprozin is a non-narcotic, non-steroidal anti-inflammatory drug (NSAID) used to relieve the inflammation, swelling, stiffness, and joint pain associated with osteoarthritis and rheumatoid arthritis.	2165	26.4
S4048	Carbimazole	c2	L1700-17	Others	Carbimazole is an imidazole antithyroid agent.	2584	26.39
S3146	Tripelennamine HCl	c11	L1700-30	Histamine Receptor	Tripelennamine is a widely used H1 antagonist, inhibiting PhIP glucuronidation with IC50 of 30 μM.	3941	26.39
S3199	Reboxetine mesylate	c7	L1700-16	Others	Reboxetine is a norepinephrine reuptake inhibitor with Ki of 8.2 nM.	2786	26.38
S4030	Gentamicin Sulfate	e1	L1700-31	Others	Gentamycin Sulfate is a broad-spectrum, aminoglycoside antibiotic used for cell culture which inhibits protein synthesis in sensitive organisms.	3519	26.31
S4401	Nifenazone	g11	L1700-19	Others		2010	26.3
S4580	Hydroquinone	a9	L1700-20	others	Hydroquinone is a Melanin Synthesis Inhibitor. The physiologic effect of hydroquinone is by means of Depigmenting Activity. It also posesses antioxidant properties that can cause toxicity in several organs, notably the kidney.	2295	26.3
S4076	Propranolol HCl	b5	L1700-17	Adrenergic Receptor	Propranolol HCl is a competitive non-selective beta-adrenergic receptors inhibitor with IC50 of 12 nM.	2643	26.29
S4277	Bambuterol HCl	c3	L1700-19	Adrenergic Receptor	Bambuterol HCl is a potent β-adrenoceptor agonist, used in the treatment of asthma._x000D_	2024	26.29
S8106	NSC59984	a10	L1700-28	p53	NSC59984 is a p53 pathway activator via induction of mutant p53 protein degradation and p73 activation.	2659	26.29
S3050	Palonosetron HCl	d10	L1700-30	5-HT Receptor	Palonosetron HCl is a 5-HT3 antagonist used in the prevention and treatment of chemotherapy-induced nausea and vomiting.	3448	26.29
S3102	Creatinine	a11	L1700-30	Others	Creatinine is a break-down product of creatine phosphate in muscle, and is usually produced at a fairly constant rate by the body.	3219	26.29
S1857	Etidronate	f5	L1700-30	Others	Etidronate is a non-aminobisphosphonate, show protein tyrosine phosphatase (PTP) inhibitory activity, used for the treatment of Paget's disease and the prevention of heterotopic ossification.	3471	26.28
S8294	Olmutinib (HM61713, BI 1482694)	b6	L1700-29	EGFR	Olmutinib is a novel third-generation epidermal growth factor receptor (EGFR) mutation-specific tyrosine kinase inhibitor (TKI). Also a potent inhibitor of Bruton's tyrosine kinase.	2391	26.26
S3058	Danofloxacin Mesylate	f10	L1700-30	Others	Danofloxacin is a fluoroquinolone antibacterial for veterinary use, with MIC90 of 0.28 μM.	3397	26.26
S2102	Rasagiline Mesylate	e1	L1700-09	MAO	Rasagiline Mesylate is a new MAO-B inhibitor for the treatment of idiopathic Parkinson's disease.	2545	26.24
S3149	Estradiol valerate	h3	L1700-16	Estrogen/progestogen Receptor	Estradiol is a synthetic ester used to treat menopausal symptoms and hormone deficiencies.	2565	26.24
S4111	Dicloxacillin Sodium	g8	L1700-17	Others	Dicloxacillin is a β-lactamase resistant penicillin similar to oxacillin and it has activity against gram-positive/negative aerobic and anaerobic bacteria.	2247	26.23
S2422	Ipriflavone (Osteofix)	e6	L1700-11	Others	Ipriflavone (7-Isopropoxyisoflavon) is used to inhibit bone resorption.	2436	26.22
S2462	Donepezil HCl	a8	L1700-30	AChR	Donepezil is a specific and potent AChE inhibitor for bAChE and hAChE with IC50 of 8.12 nM and 11.6 nM , respectively.	3151	26.21
S4160	Penicillin G Sodium	f1	L1700-18	Others	Penicillin G Sodium is a β-lactam antibiotic produced by <i>Penicillin spp</i>	2380	26.15
S4008	Pemirolast potassium	h11	L1700-30	Histamine Receptor	Pemirolast potassium (BMY 26517) is a histamine H1 antagonist and mast cell stabilizer that acts as an antiallergic agent.	2931	26.14
S4360	Tolmetin Sodium	h4	L1700-31	Others	Tolmetin is a non-steroidal anti-inflammatory drug of the arylalkanoic acids.	3162	26.14
S1802	Acadesine	d2	L1700-07	AMPK	Acadesine results in accumulation of ZMP, which mimics the stimulating effect of AMP on AMPK and AMPK kinase. Phase 3.	2313	26.13
S4510	4-Aminobenzoic acid	h2	L1700-20	others	4-Aminobenzoic acid is an intermediate in the synthesis of tetrahydrofolic acid in many non-mammalian organisms, including bacteria and fungi.	2169	26.13
S1911	Disodium Cromoglycate	a6	L1700-30	Others	Disodium Cromoglycate is an antiallergic drug with IC50 of 39 μg/mL.	3124	26.13
S4582	Eflornithine hydrochloride hydrate	g5	L1700-31	others	Eflornithine(Difluoromethylornithine) inhibits polyamine biosynthesis by the selective, irreversible inhibition of ornithine decarboxylase (ODC). A chemoprotective agent that blocks angiogenesis. Its biological half-life is 8 hours.	3544	26.13
S1395	Polymyxin B sulphate	a4	L1700-30	Others	Polymyxin B is an antibiotic primarily used for resistant gram-negative infections.	2906	26.12
S2109	Imidapril HCl	a2	L1700-09	RAAS	Imidapril HCl is a angiotensin-converting enzyme (ACE) inhibitor with IC50 of 2.6 nM, used for the treatment of hypertension.	2037	26.11
S2225	TAME	h10	L1700-09	APC	Tosyl-L-Arginine Methyl Ester (TAME) is an APC inhibitor.	2037	26.11
S4525	Ethylparaben	c4	L1700-20	others	Ethylparaben is the ethyl ester of p-hydroxybenzoic acid, used as an antifungal preservative and food additive. It is a standardized chemical allergen. The physiologic effect of ethylparaben is by means of Increased Histamine Release, and Cell-mediated Im	2054	26.11
S7854	Ulixertinib (BVD-523, VRT752271)	e5	L1700-27	ERK	Ulixertinib (BVD-523, VRT752271) is a potent and reversible <b>ERK1/ERK2</b> inhibitor with <b>IC50</b> of <0.3 nM for ERK2. Phase 1.	2235	26.1
S2156	LY2886721	c5	L1700-09	Others	LY2886721 is an BACE inhibitor used for the treatment of Alzheimer's Disease.	2272	26.09
S2215	DAPT (GSI-IX)	g9	L1700-09	Gamma-secretase, Beta Amyloid	DAPT (GSI-IX) is a novel γ-secretase inhibitor, which inhibits Aβ production with IC50 of 20 nM in HEK 293 cells.	2196	26.09
S8319	7,8-Dihydroxyflavone	f6	L1700-29	Trk receptor	7,8-Dihydroxyflavone acts as a potent and selective small-molecule agonist of the TrkB receptor (Kd ≈ 320 nM), the main signaling receptor of brain-derived neurotrophic factor (BDNF).	3493	26.09
S1849	Daidzein	f5	L1700-07	Others	Daidzein belongs to the group of isoflavones.	2131	26.07
S4029	Colistin Sulfate	d1	L1700-31	Others	Colistin is a cyclic cationic decapeptide linked to a fatty acid side chain, it belongs to a group of similarly structured bacterial antimicrobial peptides.	3558	26.06
S4385	Fosfomycin Tromethamine	h10	L1700-19	Others	Fosfomycin tromethamine is a phosphonic acid bactericidal agent with in vitro activity against most urinary tract pathogens.	2107	26.04
S1913	Tropicamide	g9	L1700-07	AChR	Tropicamide is an anticholinergic and a muscarinic receptor subtype M4-preferring antagonist with IC50 of 8.0 nM.	2002	26.02
S3172	Anagrelide HCl	c5	L1700-16	PDE	Anagrelide is a drug used for the treatment of essential thrombocytosis.	2651	26.02
S3175	Atomoxetine HCl	e5	L1700-16	5-HT Receptor	Atomoxetine is a selective norepinephrine (NE) transporter inhibitor with Ki of 5 nM, with 15- and 290-fold lower affinity for human 5-HT and DA transporters.Phase 4.	2801	26.02
S4607	2,2′-Dihydroxy-4-methoxybenzophenone	e11	L1700-20	others	Dioxybenzone (benzophenone-8) is an organic compound used in sunscreen to block UVB and short-wave UVA (ultraviolet) rays.	2170	26.02
P1029	Oxytocin (Syntocinon)	f1	L1700-30		Oxytocin(Syntocinon) is a nine amino acid peptide that is synthesized in hypothalamic neurons and transported down axons of the posterior pituitary for secretion into blood.	3205	26.02
S2268	Baicalein	e3	L1700-10	P450	Baicalein is a CYP2C9 and prolyl endopeptidase inhibitor.	2140	26.01
S2127	S- (+)-Rolipram	g3	L1700-09	PDE	S-(+)-Rolipram inhibits human monocyte cyclic AMP-specific PDE4 with IC50 of 0.75 μM, has anti-inflammatory and anti-depressant activity in the central nervous system, less potent than its R enantiomer.	2472	26
S1899	Nicotinamide (Vitamin B3)	f8	L1700-07	NULL	Nicotinamide (Vitamin B3) is a water-soluble vitamin and is part of the vitamin B group.	2194	25.99
S2101	Gabexate Mesylate	d1	L1700-09	Proteasome	Gabexate is a serine protease inhibitor with IC50 of 0.19 μM which is used therapeutically in the treatment of pancreatitis and disseminated intravascular coagulation.	2319	25.97
S4334	Mesoridazine Besylate	b7	L1700-19	Others		2074	25.97
S2334	Oleanolic Acid	b9	L1700-10	Others	Oleanolic Acid is a non-toxic, hepatoprotective triterpenoid found in Phytolacca Americana, which exerts antitumor and antiviral properties.	2389	25.95
S4058	Ropivacaine HCl	c3	L1700-17	Others	Ropivacaine HCl is an anaesthetic agent and blocks impulse conduction in nerve fibres through inhibiting sodium ion influx reversibly.	2569	25.93
S4282	Nelfinavir Mesylate	g3	L1700-19	HIV Protease	Nelfinavir Mesylate is a potent HIV protease inhibitor with Ki of 2 nM._x000D_	2237	25.89
S2267	Azomycin	d3	L1700-10	Others	Azomycin is an antimicrobial antibiotic produced by a strain of Nocardia mesenterica.	2037	25.87
S1667	Trichlormethiazide	g2	L1700-06	Others	Trichlormethiazide(Achletin) is a diuretic with properties similar to those of hydrochlorothiazide.	2318	25.86
S2310	Honokiol	f6	L1700-10	Akt, MEK	Honokiol is the active principle of magnolia extract that inhibits Akt-phosphorylation and promotes ERK1/2phosphorylation. Phase 3.	2824	25.83
S4600	Benzyl alcohol	g10	L1700-20	others	Benzyl alcohol is used as a local anesthetic. Also, it is used in the manufacture of other benzyl compounds, as a pharmaceutic aid, and in perfumery and flavoring.	2151	25.83
S4554	Bucetin	g6	L1700-20	others	Bucetin is an analgesic and antipyretice agent with a risk of carcinogenesis.	2104	25.81
S1617	Sulfapyridine	g8	L1700-05	Others	Sulfapyridine is a sulfonamide antibacterial.	2362	25.79
S4234	Capreomycin Sulfate	h3	L1700-31	Others	Capreomycin Sulfate is a cyclic peptide antibiotic and thought to inhibit protein synthesis by binding to the 70S ribosomal unit.	3084	25.77
S4529	Idramantone	g4	L1700-20	others	Idramantone is an immune agonist.	2335	25.75
S1608	Pyridostigmine Bromide	h7	L1700-05	Others	Pyridostigmine Bromide is a parasympathomimetic and a reversible cholinesterase inhibitor.	2232	25.74
S4519	Citric acid trilithium salt tetrahydrate	h3	L1700-20	others	Citric acid trilithium salt tetrahydrate is a pharmaceutical and construction material. It is commonly used in HPLC gradient elution for quantification of amino acids.	2192	25.74
S4073	Sodium 4-Aminosalicylate	g4	L1700-17	NF-κB	Sodium 4-Aminosalicylate is an antibiotic used to treat tuberculosis via NF-κB inhibition and free radical scavenging.	2625	25.73
S4321	Diphenylpyraline HCl	e6	L1700-19	Others	Diphenylpyraline hydrochloride (DPP) is an internationally available antihistamine that produces therapeutic antiallergic effects by binding to <b>histamine H₁ receptors</b>.	2165	25.73
S8218	PF-8380	a4	L1700-29	others	PF-8380 is a potent autotaxin inhibitor with IC50 of 2.8nM in an in vitro enzyme assay.	2868	25.73
S4335	Metaproterenol Sulfate	c7	L1700-19	Others		2331	25.72
S4041	Olsalazine Sodium	d1	L1700-17	Others	Olsalazine Sodium is a anti-inflammatory prodrug, which consists of two 5-ASA moieties linked by an azo bond.	2751	25.71
S4578	Tyloxapol	g8	L1700-20	others	Tyloxapol is a nonionic liquid polymer of the alkyl aryl polyether alcohol type, used as a surfactant to aid liquefaction, removal of mucopurulent and bronchopulmonary secretions. It also blocks plasma lipolytic activity, and thus the breakdown of triglyc	2015	25.71
S4280	Meclofenoxate (Centrophenoxine) HCl	f3	L1700-19	Others	Meclofenoxate (Centrophenoxine) HCl is an anti-aging drug used to treat the symptoms of senile dementia and Alzheimer's disease, and also inhibits the activity of cholinephosphotransferase. _x000D_	2240	25.7
S4326	Ethoxzolamide	g6	L1700-19	Others	Ethoxzolamide is an inhibitor of the metalloenzyme <b>carbonic anhydrase</b>, which inhibits hCA I, hCA II, hCA IV, hCA VI and hCA VII with <b>K<sub>i</sub></b> of 25 nM, 8 nM, 93 nM, 43 nM and 0.8 nM, respectively.	2299	25.7
S1530	BIX 02188	e2	L1700-05	MEK	BIX02188 is a selective inhibitor of MEK5 with IC50 of 4.3 nM, also inhibits ERK5 catalytic activity with IC50 of 810 nM, and does not inhibit closely related kinases MEK1, MEK2, ERK2, and JNK2.	2250	25.68
S1977	Sarafloxacin HCl	e2	L1700-08	Others	Sarafloxacin HCl is a hydrochloride salt form of sarafloxacin which is a quinolone antibiotic drug with IC50 of 0.96 μg/L.	2010	25.67
S4287	Micafungin Sodium	d4	L1700-19	Others	Micafungin Sodium is an inhibitor of 1, 3-beta-D-glucan synthesis, used as an antifungal drug.	2121	25.66
S3183	Amitriptyline HCl	c6	L1700-16	5-HT Receptor	Amitriptyline inhibits serotonin receptor, norepinephrine receptor, 5-HT4, 5-HT2 and sigma 1 receptor with IC50 of 3.45 nM, 13.3 nM, 7.31 nM, 235 nM and 287 nM, respectively.	2808	25.63
S2266	Asiatic Acid	c3	L1700-10	p38 MAPK	Asiatic acid is the aglycone of asiaticoside isolated from the plant Centella asiatica, commonly used in wound healing.	2009	25.62
S4336	Metaraminol Bitartrate	d7	L1700-19	Others		2106	25.59
S4178	Climbazole	f3	L1700-18	Others	Climbazole is a broad-spectrum imidazole antifungal agent that can provide anti-dandruff benefits.	2058	25.55
S4585	Succinylsulfathiazole	e9	L1700-20	others	Succinylsulfathiazole, a sulfonamide, is an antibiotic.	2044	25.55
S4414	Sodium 4-aminohippurate Hydrate	c1	L1700-20	Others		2127	25.54
S4339	Meticrane	e7	L1700-19	Others		2188	25.53
S2290	Dihydroartemisinin (DHA)	a5	L1700-10	Others	Dihydroartemisinin (DHA) is a semi-synthetic derivative of artemisinin and isolated from the traditional Chinese herb Artemisia annua.	2019	25.51
S4576	Sulfabenzamide	e8	L1700-20	others	Sulfabenzamide is an antibacterial/antimicrobial which also exhibit their antitumor effects through multiple mechanisms including inhibition of membrane bound carbonic anhydrases, prevention of microtubule assembly, cell cycle arrest, and inhibition of an	2021	25.5
S7121	MLN2480	g8	L1700-22	Raf	MLN2480 is an oral, selective pan-Raf kinase inhibitor in chinical trials.	3733	25.5
S4265	Nicaraven	c2	L1700-19	Others	Nicaraven is a hydroxyl radical scavenger with antivasospastic and neuroprotective effects.	2218	25.49
S2119	Probucol	h2	L1700-09	Others	Probucol is an anti-hyperlipidemic drug by lowering the level of cholesterol in the bloodstream by increasing the rate of LDL catabolism.	2415	25.48
S4015	Cyclamic acid	b10	L1700-16	Others	Cyclamic acid in the form of its sodium or calcium salt is one of the most widely used artificial sweeteners.	2678	25.46
S1384	Mizoribine	h3	L1700-30	DNA/RNA Synthesis	Mizoribine is an imidazole nucleoside, selectively inhibits inosine monophosphate synthetase and guanosine monophosphate synthetase.	3510	25.44
S4397	Diperodon HCl	e11	L1700-19	Others		2216	25.43
S8199	LTX-315	c3	L1700-29	Others	LTX-315 is the oncolytic peptide that kills cancer cells through Bax/Bak-regulated mitochondrial membrane permeabilization.	3593	25.43
S7316	STF-118804	g1	L1700-24	Others	STF-118804 is a highly specific NAMPT inhibitor.	2191	25.42
S4390	Brucine	b11	L1700-19	Others		2113	25.41
S4247	Prucalopride Succinat	b11	L1700-18	Others	Prucalopride is a selective, high affinity 5-HT4 receptor agonist, inhibiting human 5-HT(4a) and 5-HT(4b) receptor with Ki value of 2.5 nM and 8 nM, respectively.	2400	25.4
S4072	Decamethonium Bromide	f4	L1700-17	AChR	Decamethonium Bromide is a nicotinic AChR partial agonist and neuromuscular blocking agent.	2591	25.38
S2343	Phlorizin	b10	L1700-10	Others	Phlorizin is a dihydrochalcone found in the bark of pear (Pyrus communis), apple, cherry and other fruit trees.	2101	25.36
S2260	Laetrile	e2	L1700-10	Others	Laetrile is a glycoside initially isolated from the seeds of the tree Prunus dulcis, also known as bitter almonds.	2329	25.34
s1835	Azithromycin	e4	L1700-07	autophagy	Azithromycin is an antibiotic for inhibition of parasite growth with IC50 of 8.4 μM.	2126	25.33
S4197	Bemegride	f5	L1700-18	Others	Bemegride is a central nervous system stimulant and antidote for barbiturate poisoning.	2306	25.32
S4274	Rotigotine	a3	L1700-19	Dopamine Receptor	Rotigotine is a dopamine receptor agonist, used in the treatment of Parkinson's disease and restless legs syndrome._x000D_	2368	25.31
S2321	Magnolol	g7	L1700-10	Others	Magnolol is a bioactive lignin found in the bark of the Houpu magnolia (Magnolia officinalis) which shows antifungal properties.	2836	25.3
S2173	Telotristat Etiprate (LX 1606 Hippurate)	g6	L1700-09	Hydroxylase	Telotristat Etiprate (LX 1606 Hippurate) is an orally bioavailable, tryptophan hydroxylase (TPH) inhibitor with potential antiserotonergic activity. Phase 3.	2322	25.28
S4267	Diacerein	e2	L1700-19	Others	Diacerin is an inhibitor of pro-inflammatory cytokine <b>Interleukin-1B</b> (IL-1B) production, prescribed for osteoarthritis and chronic inflammatory arthritis.	2339	25.26
S2168	PD128907 HCl	d6	L1700-09	Dopamine Receptor	PD 128907 HCl is a potent and selective dopamine D3 receptor agonist, with EC50 of 0.64 nM, exhibits 53-fold selectivity over dopamine D2 receptor.	2285	25.16
S4052	Netilmicin Sulfate	f1	L1700-31	Others	Netilmicin Sulfate is a member of the aminoglycoside family of antibiotics.	3516	25.15
S2021	Chlormezanone	d5	L1700-08	Others	Chlormezanone(Trancopal)，a non-benzodiazepine that is used in the management of anxiety. It has been suggested for use in the treatment of muscle spasm.	2033	25.14
S2125	Mestranol	e3	L1700-09	NULL	Mestranol is the 3-methyl ether of ethinylestradiol. It was the estrogen used in many of the first oral contraceptives.	2466	25.05
S4564	Diethylcarbamazine (citrate)	f7	L1700-20	others	Diethylcarbamazine citrate is an inhibitor of arachidonic acid metabolism in filarial microfilaria and is highly specific for several parasites and does not contain any toxic metallic elements.	2074	25.05
S2341	(-)-Parthenolide	h9	L1700-10	Others	(-)-Parthenolide is a sesquiterpene lactone which occurs naturally in the plant feverfew(Tanacetum parthenium) and also promotes the ubiquitination of MDM2 and activates p53 cellular functions.	2362	24.96
S4340	Moxalactam Disodium	f7	L1700-19	Others	Moxalactam is a new semisynthetic 1-oxa-β-lactam derivative for parenteral use.	2212	24.96
S4511	6-Benzylaminopurine	a3	L1700-20	others	6-Benzylaminopurine is a first-generation synthetic cytokinin which could regulate the activities of the antioxidant defense system of plants.Its treatment elicits plant growth and development.	2174	24.94
S4090	Fenspiride HCl	f6	L1700-17	Others	Fenspiride is a bronchodilator with anti-inflammatory properties, inhibiting phosphodiesterase 4 and phosphodiesterase 3 activities with logIC50 values of 4.16 and 3.44, respectively, in human isolated bronchi.	2651	24.93
S8001	Rocilinostat (ACY-1215)	b2	L1700-28	HDAC	Rocilinostat (ACY-1215) is a selective HDAC6 inhibitor with IC50 of 5 nM. It is >10-fold more selective for HDAC6 than HDAC1/2/3 (class I HDACs) with slight activity against HDAC8, minimal activity against HDAC4/5/7/9/11, Sirtuin1, and Sirtuin2.	2517	24.93
S7929	BEC HCl	g7	L1700-31	others	BEC HCl is a slow-binding, and competitive arginase inhibitor with Ki of 0.31 μM (pH7.5) and 0.4-0.6 μM for Arginase II and rat Arginase I, respectively.	3523	24.93
S8241	Ponesimod	a5	L1700-29	S1P Receptor	Ponesimod(ACT-128800) is an orally active, selective sphingosine-1-phosphate receptor 1 (S1P1) immunomodulator with EC50 of 5.7 nM.	3102	24.92
S2104	Levosulpiride	g1	L1700-09	Dopamine Receptor	Levosulpiride is a selective antagonist for D2 dopamine receptors used as an antipsychotic and prokinetic agent.	2259	24.91
S2280	Chlorogenic Acid	c4	L1700-10	Others	Chlorogenic acid is a hydroxycinnamic acid and a member of a family of naturally occurring organic compounds.	2135	24.89
S4503	Calcium D-Panthotenate	a2	L1700-20	Others	Calcium D-Panthotenate, also called vitamin B5 Calcium, is a water-soluble vitamin and an essential nutrient for many animals._x000D_	2062	24.87
S2222	PF-3716556	f10	L1700-09	ATPase,Proton Pump	PF 3716556 is a potent and selective P-CAB (potassium-competitive acid blocker), with pIC50 of 6.026 and 7.095 for the inhibition of porcine H+,K+-ATPase activity in ion-leaky and ion-tight assay, respectively, inhibits gastric acid secretion, displays no	2406	24.86
S2126	Naftopidil	f3	L1700-09	Adrenergic Receptor	Naftopidil (Flivas) is a selective α1-adrenergic receptor antagonist or alpha blocker with a Ki of 58.3 nM.	2401	24.82
S2356	Shikimic Acid	c11	L1700-10	Others	Shikimic acid(Shikimate), more commonly known as its anionic form shikimate, is an important biochemical intermediate in plants and microorganisms.	2050	24.82
S2152	Sitafloxacin Hydrate	g4	L1700-09	Others	Sitafloxacin Hydrate is a new-generation, broad-spectrum oral fluoroquinolone antibiotic.	2564	24.8
S4044	Toltrazuril	g1	L1700-17	Others	Toltrazuril is an antiprotozoal agent that acts upon Coccidia parasites.	2458	24.79
S2819	AM251	g6	L1700-14	Cannabinoid Receptor	AM251 block the inhibitory effects of endocannabinoids and synthetic cannabinoid agonists on transmitter release through an action at presynaptic cannabinoid 1 receptors in brain.	2053	24.73
S2206	R788 (Fostamatinib) Disodium	c9	L1700-09	Syk	R788 (Fostamatinib) disodium, a prodrug of the active metabolite R406, is a Syk inhibitor with IC50 of 41 nM in a cell-free assay, strongly inhibits Syk but not Lyn, 5-fold less potent to Flt3. Phase 3.	2238	24.72
S2908	Hygromycin B	g9	L1700-30	Others	Hygromycin B, a selective antibiotic that is effective on most bacteria, fungi and higher eukaryotes, inhibits protein synthesis by interfering with translocation and causing mistranslation at the 70S ribosome.	3300	24.71
S2327	Myricitrin	d8	L1700-10	Others	Myricitrin, a flavonoid compound isolated from the root bark of Myrica cerifera, which exerts antinociceptive effects.	2430	24.69
S4527	Fenofibric acid	e4	L1700-20	PPAR	Fenofibric acid is a fibrate that acts as a lipid-lowering agent, decreasing low-density lipoprotein cholesterol and triglycerides.	2154	24.65
S4532	Iopamidol	a5	L1700-20	others	Iopamidol is a non-ionic, water-soluble radiographic contrast agent.	2140	24.58
S2159	Tebipenem Pivoxil	f5	L1700-09	Others	Tebipenem pivoxil is a novel oral carbapenem antibiotic with an IC50 of 100 μg/ml for human CYP isoforms	2412	24.57
S1735	Mesna	f8	L1700-06	Others	Mesna(Uromitexan, Mesnex), a sulfhydryl compound that is used to reduce the incidence of hemorrhagic cystitis associated with certain chemotherapeutic agents.	2188	24.56
S4398	Isoxicam	f11	L1700-19	Others		2111	24.45
S4579	Resorcinol	h8	L1700-20	others	Resorcinol is a chemical compound that serves as an antiseptic,an disinfectant, and a chemical intermediate for the production of many other pharmaceuticals.	2141	24.41
S2177	Dichlorphenamide	h6	L1700-09	Carbonic Anhydrase	Dichlorphenamide is a sulfonamide and a carbonic anhydrase inhibitor of the meta-Disulfamoylbenzene class.	2193	24.32
S4122	Tilmicosin	g9	L1700-17	Others	Tilmicosin is a macrolide antibiotic.	2405	24.3
S4289	MetoclopraMide HCl	f4	L1700-19	Dopamine Receptor	MetoclopraMide HCl is a selective dopamine D2 receptor antagonist, used for the treatment of nausea and vomiting._x000D_	2259	24.29
S2118	Ibutilide Fumarate	g2	L1700-09	Sodium Channel	Ibutilide Fumarate is a Class III antiarrhythmic agent that is indicated for acute cardioconversion of atrial fibrillation and atrial flutter of a recent onset to sinus rhythm by induction of slow inward sodium current, which prolongs action potential and	2383	24.26
S4054	Spironolactone	h2	L1700-17	Androgen Receptor	Spironolactone is a potent antagonist of the androgen receptor with IC50 of 77 nM.	2337	24.26
S4093	Bismuth Subcitrate Potassium	h1	L1700-31	Others	Bismuth Subcitrate is an antibiotic used to treat stomach ulcers associated with Helicobacter pylori, a bacterial infection.	3403	24.26
S2252	(+)-Usniacin	h1	L1700-10	Others	(+)-Usniacin is a naturally occurring dibenzofuran derivative found in several lichen species.	2478	24.25
S4297	Mupirocin	f5	L1700-19	DNA/RNA Synthesis	Mupirocin is an isoleucyl t-RNA synthetase inhibitor, used of the treatment of bacterial skin infections._x000D_	2050	24.24
S2131	Roflumilast	b4	L1700-09	PDE	Roflumilast is a selective inhibitor of PDE4 with IC50 of 0.2-4.3 nM.	2187	24.21
S2270	Bergenin	g3	L1700-10	Others	Bergenin is trihydroxybenzoic acid glycoside and the C-glycoside of 4-O-methyl gallic acid.	2209	24.19
S4522	Dehydroacetic acid	b4	L1700-20	others	Dehydroacetic acid is an organic compound, used mostly as a fungicide and bactericide.	2231	24.18
S2401	Sodium Danshensu	h4	L1700-11	P450	Sodium Danshensu is a mono sodium of danshensu, which is a natural phenolic acid of caffeic acid derivatives isolated from Salvia miltiorrhiza.	2193	24.13
S1978	Methscopolamine	f2	L1700-08	AChR	Methscopolamine (Pamine) is a muscarinic acetylcholine receptor blocker.	2067	24.1
S2358	Silymarin	e11	L1700-10	NULL	Silymarin (Silybin B), a polyphenolic flavonoid extracted from the seeds of Silybum marianum or milk thistle, is used in the prevention and treatment of liver diseases and primary liver cancer.	2430	24.08
S7805	EPZ011989	h2	L1700-27	Histone Methyltransferase	EPZ011989 is a potent, selective, orally bioavailable EZH2 inhibitor with Ki of <3 nM.	3264	24.03
S1691	Praziquantel	f4	L1700-06	Others	Praziquantel is an anthelmintic effective against flatworms.	2308	23.99
S2325	Morin Hydrate	b8	L1700-10	Others	Morin hydrate(Aurantica) is a flavonoid isolated from Maclura pomifera (Osage orange), Maclura tinctoria (old fustic) and from leaves of Psidium guajava (common guava).	2345	23.93
S4508	2,2,2-Tribromoethanol	f2	L1700-20	Others	2,2,2-Tribromoethanol is an organic compound used to anesthetize mice.	2066	23.92
S2316	Kinetin	c7	L1700-10	Others	Kinetin is a type of cytokinin, a class of plant hormone that promotes cell division.	2275	23.91
S4171	Choline Chloride	h2	L1700-18	Others	Choline chloride is a quaternary ammonium salt used as an additive for animal feed.	2279	23.88
S4284	Chloroprocaine HCl	a4	L1700-19	Others	Chloroprocaine HCl is a local anesthetic during surgical procedures._x000D_	2251	23.85
S2326	Myricetin	c8	L1700-10	NULL	Myricetin(Cannabiscetin) is a flavonoid found in many grapes, berries, fruits, vegetables, herbs, as well as other plants, which has antioxidant and anti tumor properties.	2281	23.84
S8111	GSK591	c10	L1700-28	Histone Methyltransferase	GSK591 (EPZ015866,GSK3203591) is a potent selective inhibitor of the arginine methyltransferase PRMT5 with IC50 of 11 nM.	2792	23.84
S4543	Trimetazidine dihydrochloride	h5	L1700-20	others	Trimetazidine dihydrochloride is a kind of drug for treatment of chronic ischemic disorders. It improves myocardial glucose utilization through inhibition of fatty acid metabolism, known as fatty acid oxidation inhibitor.	2169	23.83
S4507	17-Hydroxyprogesterone	e2	L1700-20	Estrogen/progestogen Receptor	17-Hydroxyprogesterone?(17-OHP) is an?endogenous?progestogen?as well as?chemical intermediate?in the?biosynthesis?of other?steroid hormones, including the?corticosteroids?and the?androgens?and the estrogens.	2212	23.82
S2208	Formestane	e9	L1700-09	Aromatase	Formestane(Lentaron(R)) is a second generation selective aromatase inhibitor with an IC50 of 80 nM.	2545	23.78
S2259	Aloe-emodin	d2	L1700-10	Others	Aloe-emodin is an interferon-inducing agent with IC50 of about 1 μg/mL for JEV and of about 0.33 μg/mL for EV71.	2244	23.72
S1569	Tazarotene	e5	L1700-05	Others	Tazarotene is a prescription topical retinoid sold as a cream or gel.	2215	23.7
S4299	Dicoumarol	g5	L1700-19	Others	Dicoumarol is a competitive NADH quinone oxidoreductase (NQO1) inhibitor,and used as an anticoagulant by interfering with the metabolism of vitamin K. _x000D_	2306	23.69
S4292	Diphenidol HCl	a5	L1700-19	AChR	Diphenidol HCl is a potent antagonist of muscarinic M2 and M3 receptor with pKb of 6.72 and 7.02, respectively, used in the treatment of vomiting and vertigo._x000D_	2286	23.67
S4394	Clofoctol	d11	L1700-19	Others		2390	23.63
S4530	i-Inositol	h4	L1700-20	others	i-Inositol, also known as myo-inositol, is a chemical compound which is sugar alcohol. i-Inositol is involved in a number of biological processes including insulin signal transduction, cytoskeleton transduction and so on.	2318	23.63
S2287	Cytisine	h4	L1700-10	Others	Cytisine is a nicotinic acetylcholine receptor agonist.	2593	23.62
S2322	(+)-Matrine	h7	L1700-10	Opioid Receptor	Matrine((+)-Matrine) is an alkaloid found in plants from the Sophora family, which has a variety of pharmacological effects, including anti-cancer effects, and action as a kappa opioid receptor agonist.	2363	23.59
S2256	4-Methylumbelliferone (4-MU)	b2	L1700-10	Others	4-Methylumbelliferone is a hyaluronic acid (HA) synthesis inhibitor with an IC50 of 0.4 mM.	2325	23.58
S4422	Nitenpyram	f1	L1700-20	AChR	Nitenpyram is a <b>nicotinic acetylcholine receptor (AchR)</b> agonist, used as veterinary medicine to treat parasites of livestock and pets._x000D_	2073	23.58
S4382	Pyrilamine Maleate	f10	L1700-19	Others	Pyrilamine is a <b>histamine H1 receptor</b> inverse agonist, it binds to a G protein-coupled form of the receptor and promotes a G protein-coupled inactive state of the H1 receptor that interferes with the Gq/11-mediated signaling.	2368	23.56
S4605	Folic acid	d11	L1700-20	others	Folic acid, a B vitamin, plays an important role in cell division and in the synthesis of amino acids and nucleic acids like DNA.	2220	23.56
S2113	Cisatracurium Besylate	d2	L1700-09	Adrenergic Receptor	Cisatracurium Besylate is a nondepolarizing neuromuscular blocking agent, antagonizing the action of acetylcholine by inhibiting neuromuscular transmission.	2447	23.53
S2298	Fisetin	e5	L1700-10	Others	Fisetin (Fustel) is a potent sirtuin activating compound (STAC) and an agent that modulates sirtuins.	2383	23.47
S2339	Paeonol	g9	L1700-10	Others	Paeonol (Peonol), a phenolic compound extracted from Chinese herbs Paeonia suffruticosa (moutan cortex) and Cynanchum paniculatum, inhibits MAO with an IC50 of about 50 &mu;M.	2574	23.46
S4351	Ractopamine HCl	e8	L1700-19	Others	Ractopamine HCl (RAC), a beta-agonist with established nutrient partitioning capabilities, promotes skeletal muscle accretion at the expense of fat deposition.	2094	23.44
S4612	Dapson	h11	L1700-20	others	Dapsone, also known as diaminodiphenyl sulfone (DDS), is an antibiotic commonly used in combination with rifampicin and clofazimine for the treatment of leprosy.	2251	23.42
S2357	Silibinin	d11	L1700-10	Others	Silibinin, the main flavonoid extracted from the milk thistle Silybum marianum, displays hepatoprotective properties in acute and chronic liver injury.	2200	23.26
S2258	Esculin	c2	L1700-10	Others	Esculin is a glucoside found in horse chestnuts.	2191	23.25
S2300	Ferulic Acid	g5	L1700-10	Others	Ferulic Acid is a hydroxycinnamic acid and a type of organic compound found in the Ferula assafoetida L. or Ligusticum chuanxiong.	2365	23.18
S4368	Carbenoxolone Sodium	f9	L1700-19	Others	Carbenoxolone, a synthetic derivative of glycyrrhetinic acid, is also used as a blocker of the enzyme 11β-hydroxysteroid dehydrogenase (11β-HSD), of pannexon membrane channels (comprising 6 subunits of pannexin) and the related innexon channels.	2085	23.15
S2238	Palomid 529 (P529)	a1	L1700-10	mTOR	Palomid 529 (P529) inhibits both the mTORC1 and mTORC2 complexes, reduces phosphorylation of pAktS473, pGSK3βS9, and pS6 but no effect observed on pMAPK or pAktT308. Phase 1.	2090	23.14
S2337	Osthole	e9	L1700-10	Others	Osthol is an O-methylated coumarin, which is found in the plants such as Cnidium monnieri, Angelica archangelica and Angelica pubescens.	2279	23.12
S2277	Caffeic Acid	b4	L1700-10	Others	Caffeic acid is a hydroxycinnamic acid, a naturally occurring organic compound.	2241	23.11
S2336	Orotic acid (6-Carboxyuracil)	d9	L1700-10	Others	Orotic acid(6-Carboxyuracil) is a heterocyclic compound and an acid.	2128	23.1
S2306	Gynostemma Extract	c6	L1700-10	Others	Gynostemma Extract is a saponins extract derived from the Gynostemma pentaphyllum.	2082	23.09
S2262	Apigenin	g2	L1700-10	P450	Apigenin is a potent P450 inhibitor for CYP2C9 with IC50 of 23 pM.	2216	22.95
S2359	Sinomenine	f11	L1700-10	Others	Sinomenine, a pure alkaloid extracted from the chinese medical plant Sinomenium acutum, is used for the treatment of rheumatism and arthritis.	2116	22.89
S4137	Eprazinone 2HCl	g2	L1700-31	Others	Eprazinone is a mucolytic.	3717	22.79
S2110	Vinpocetine	b2	L1700-09	Sodium Channel	Vinpocetine is a selective inhibitor of voltage-sensitive sodium channel for the treatment of stroke, vascular dementia and Alzheimer's disease.	2623	22.74
S2363	Tangeretin	h11	L1700-10	Others	Tangeretin, a natural polymethoxylated flavone concentrated in the peel of citrus fruits, is known to have antiproliferative, antiinvasive, antimetastatic and antioxidant activities.	2214	22.73
S2328	Nalidixic acid	e8	L1700-10	Others	Nalidixic acid(NegGram) is a synthetic 1,8-naphthyridine antimicrobial agent with a limited bacteriocidal spectrum. It is an inhibitor of the A subunit of bacterial DNA gyrase.	2415	22.71
S2350	Rutin	g10	L1700-10	NULL	Rutin, a flavonol glycoside found in many plants including buckwheat; tobacco; forsythia; hydrangea; viola, etc., which possesses healthy effects for human.	2361	22.64
S2302	Glycyrrhizin (Glycyrrhizic Acid)	h5	L1700-10	Dehydrogenase	Glycyrrhizin (Glycyrrhizic Acid) is a widely used anti-inflammatory agent isolated from the licorice root.	2450	22.6
S2351	Salicin	h10	L1700-10	Others	Salicin is a phenol β-glycosid produced from willow bark that shows anti-inflammatory effects.	2597	22.59
S2309	Hesperidin	e6	L1700-10	NULL	Hesperidin is a flavanone glycoside found abundantly in citrus fruits.	2294	22.56
S2355	Sclareolide	b11	L1700-10	Others	Sclareolide(Norambreinolide) is a sesquiterpene lactone natural product derived from various plant sources including Salvia sclarea, Salvia yosgadensis, and cigar tobacco.	2085	22.54
S2240	Fesoterodine Fumarate	b1	L1700-10	AChR	Fesoterodine fumarate (Toviaz) is an antimuscarinic agent and is rapidly de-esterified to its active metabolite 5-hydroxymethyl tolterodine that is a muscarinic receptor antagonist.	2331	22.41
S2362	Synephrine	g11	L1700-10	Androgen Receptor	Synephrine, a natural protoalkaloid in the extract of bitter orange and other citrus species, is commonly used for weight loss.	2149	22.36
S2263	Arbutin	h2	L1700-10	Others	Arbutin is a tyrosinase inhibitor with an IC50 of 1.09 mM.	2408	22.34
S2282	Cinchonidine	e4	L1700-10	Others	Cinchonidine is an alkaloid used in asymmetric synthesis in organic chemistry.	2493	22.32
S4516	(+)-Camphor	e3	L1700-20	others	Camphor is a waxy, flammable, white or transparent solid with a strong aroma, often used to relieve pain, reduce itching and treat fungal infections.	2156	22.29
S2323	Methyl-Hesperidin	a8	L1700-10	Others	Methyl Hesperidin is a flavanone glycoside (flavonoid) (C28H34O15) found abundantly in citrus fruits. Its aglycone form is called hesperetin.	2021	22.27
S2344	Piperine	c10	L1700-10	Others	Piperine (1-Piperoylpiperidine) is the alkaloid responsible for the pungency of black pepper and long pepper, which has also been used in some forms of traditional medicine and as an insecticide.	2177	22.18
S2269	Baicalin	f3	L1700-10	Others	Baicalin is a known prolyl endopeptidase inhibitor and affects the GABA receptors.	2048	22.13
S2320	Luteolin	f7	L1700-10	PDE	Luteolin is a flavonoid found in Terminalia chebula, which is a non-selective phisphodiesterase PDE inhibitor for PDE1-5 with Ki of 15.0 &mu;M, 6.4 &mu;M, 13.9 &mu;M, 11.1 &mu;M and 9.5 &mu;M, respectively.	2085	22.01
S2329	Naringin	f8	L1700-10	Others	Naringin is a flavanone glycoside, which exerts a variety of pharmacological effects such as antioxidant activity, blood lipid lowering, anticancer activity, and inhibition of cytochrome P450 enzymes.	2411	21.83
S2338	Oxymatrine	f9	L1700-10	Others	Oxymatrine is a quinolizidine alkaloid extracted from the root of Sophora flavescens, which is used for the treatment of viral hepatitis, cancer, viral myocarditis, gastrointestinal hemorrhage and skin diseases.	2228	21.72
S2253	3-Indolebutyric acid (IBA)	a2	L1700-10	Others	3-Indolebutyric acid(IBA) is a plant hormone in the auxin family and is an ingredient in many commercial plant rooting horticultural products.	2049	21.62
S2314	Kaempferol	b7	L1700-10	Others	Kaempferol is a natural flavonol, a type of flavonoid, that has been isolated from plant sources.	2324	21.61
S2317	L-(+)-Rhamnose Monohydrate	d7	L1700-10	Others	L(+)-Rhamnose (Rham) is a naturally-occurring deoxy sugar that is found primarily in plants and some bacteria.	2217	21.51
S2295	Emodin	c5	L1700-10	Others	Emodin is a purgative resin, 6-methyl-1,3,8-trihydroxyanthraquinone, from rhubarb, the buckthorn and Japanese Knotweed (Fallopia japonica).	2323	21.49
S2311	Hyodeoxycholic acid (HDCA)	g6	L1700-10	Others	Hyodeoxycholic(HDCA) acid is a secondary bile acid, one of the metabolic byproducts of intestinal bacteria.	2595	21.4
S2346	Puerarin	d10	L1700-10	Others	Puerarin (Kakonein), an isoflavones found in the root of Radix puerariae, is a 5-HT2C receptor and benzodiazepine site antagonist.	2349	21.33
S2304	Gramine	b6	L1700-10	Others	Gramine is a naturally occurring indole alkaloid present in several plant species.	2422	21.29
S2299	Formononetin	f5	L1700-10	Others	Formononetin is a phytoestrogen from the root of Astragalus membranaceus and an O-methylated isoflavone.	2199	21.19
S2296	Enoxolone	d5	L1700-10	Others	Enoxolone is a pentacyclic triterpenoid derivative of the beta-amyrin type obtained from the hydrolysis of glycyrrhizic acid, which was obtained from the herb liquorice.	2039	20.89
S2331	Neohesperidin dihydrochalcone (Nhdc)	g8	L1700-10	Others	Neohesperidin dihydrochalcone (Nhdc), sometimes abbreviated to neohesperidin DC or simply NHDC, is an artificial sweetener derived from citrus.	2404	20.77
S2332	Neohesperidin	h8	L1700-10	Others	Neohesperidin, a flavanone glycoside found in citrus fruits, is an antioxidant agent.	2518	20.58
S4374	Thioridazine HCl	a10	L1700-19	Others	Thioridazine is a trifluoro-methyl phenothiazine derivative, which blocks postsynaptic mesolimbic <b>dopaminergic D1 and D2 receptors</b> in the brain.	2164	20.4
S2312	Icariin	h6	L1700-10	PDE	Icariin is a cGMP-specific PDE5 inhibitor with IC50 of 0.432 μM, 167-fold more selective for PDE5 than PDE4.	2520	20.38
S2250	(-)-Epigallocatechin Gallate	g1	L1700-10	Others	(-)-Epigallocatechin Gallate is the main catechin extraction of green tea, which shows multiple bioactivity.	2392	20.12
S8117	GMX1778 (CHS828)	g10	L1700-28	NAMPT	GMX1778 (CHS828) is a potent and specific inhibitor of nicotinamide phosphoribosyltransferase (NAMPT) with IC50 and Kd of < 25 nM and 120 nM, respectively. Phase 1.	2157	19
S7419	Blasticidin S HCl	g6	L1700-31	DNA/RNA Synthesis	Blasticidin S HCl is a nucleoside antibiotic isolated from Stretomyces girseochromogenes, and acts as a DNA and protein synthesis inhibitor, used to select transfected cells carrying bsr or BSD resistance genes.	3373	16.25
