# Supplementary material for: Small molecule Y-320 stimulates ribosome biogenesis, protein synthesis, and aminoglycoside-induced premature termination codon readthrough
Source: PLoS Biol. 2021 May 3;19(5):e3001221. doi: 10.1371/journal.pbio.3001221 (PMC8118496; doi:10.1371/journal.pbio.3001221)
Supplement: S1 Data — All numerical raw data associated with Fig 3A–3C. File contains multiple tabs with labels corresponding to the relevant figure. (XLSX) [file pbio.3001221.s015.xlsx]

## Sheet: Fig 3A
Untreated	89.02	87.7	76.93	84.52
G418 (200 µM)	88.41	89.87	81.9	85.19
Y-320 (1 µM)	129.64	121.14	115.8	115.38
Y-320 (2 µM)	224.5	246.48	248.75	259.41
Y-320 (1 µM)+G418 (200 µM)	88.46	86.71	87.57	92.77
Y-320 (2 µM)+G418 (200 µM)	205.79	175.45	196.98	200.11

## Sheet: Fig 3B
Untreated	96.9	85.2	81.94	80.19
G418 (200 µM)	91.32	100.49	95.14	87.99
Y-320 (1 µM)	126.98	105.87	110.43	70.59
Y-320 (2 µM)	268.53	276.44	259.93	244.82
Y-320 (1 µM)+G418 (200 µM)	95.13	79.07	100.74	112.08
Y-320 (2 µM)+G418 (200 µM)	183.51	186.1	186.21	128.35

## Sheet: Fig 3C
Untreated		G418 (200 µM)		Y-320 (1 µM)+G418 (200 µM)		Y-320 (2 µM)+G418 (200 µM)
Puromycin	p53	Puromycin	p53	Puromycin	p53	Puromycin	p53
5.82375	0.59375	9.67707	2.08108	6.03518	5.02985	5.59151	37.9667
5.96981	8.16641	11.116	12.5833	8.9029	11.1946	5.70985	15.7299
9.2504	4.20556	11.6037	13.2088	11.0353	0.168675	5.9761	17.8311
10.4349	10.8864	11.6345	29.3861	13.293	20.1025	7.28581	21.5942
10.8373	51.8478	11.7655	27.8934	13.6243	7.11569	7.33313	37.0712
10.894	0.538462	11.8002	8.51228	14.1148	3.83929	7.83143	1.4569
12.0888	4.95082	11.916	0.176471	14.6296	0.640625	10.1892	20.9255
12.6705	3.20455	12.5756	3.36145	15.1915	72.3971	10.9635	24.7108
12.7232	1.7931	12.808	4.26364	15.6146	76.2446	12.2558	35.8992
13.2975	1.07487	13.0569	11.5819	15.7282	2.6036	12.9344	34.6871
13.5077	10.9759	13.5031	16.8793	15.7889	56.0179	13.8521	12.6363
13.998	6.892	13.7167	13.8833	15.9977	7.02083	14.2613	30.4038
14.3214	5.87317	13.9179	2.49057	16.017	16.1708	14.8601	11.7165
14.38	10.848	14.5865	11.596	16.2452	12.99	14.8672	8.5562
14.5326	17.6209	15.3322	9.84065	16.4281	32.7455	14.9565	73.4726
14.735	1.568	15.6985	27.7959	16.4563	11.9048	15.796	106.644
14.8638	1.08549	16.2669	4.85433	16.6486	12.1847	16.7957	16.3276
15.0314	7.24675	16.4535	99.1777	16.9756	13.1209	17.8514	70.3362
15.2896	10.0984	16.5511	12.8466	17.0438	10.0587	17.9399	36.2957
15.3265	23.8681	17.3393	8.4115	17.2571	33.1164	18.397	122.207
15.413	34.5302	17.3784	8.75495	17.7494	8.13062	18.4439	76.9428
15.6993	5.15267	17.4162	7.83799	17.8179	29.1943	18.4564	25.9013
15.8644	12.6534	17.4219	5.73297	18.1069	13.1944	18.7121	18.0132
15.9821	3.84916	17.7588	8.17116	18.4592	11.4259	18.7358	8.77435
16.151	32.8476	17.7858	12.0714	18.5361	10.689	18.9937	66.2415
16.1808	9.19492	17.8755	9.03547	18.8413	17.5556	19.2963	23.4303
16.2541	6.31467	17.9273	10.1273	18.915	23.1143	19.4519	23.2538
16.3321	7.00215	18.2834	7.57809	18.9268	20.7114	19.7894	14.489
16.3446	3.02289	18.4088	10.431	19.3058	35.9526	20.1992	12.4369
16.382	7.51561	18.4494	5.69737	19.6026	45.4529	20.2581	15.1812
16.4768	5.78133	18.4735	5.03795	19.6365	9.75632	20.3169	42.1624
16.5825	2.57102	18.4801	6.80929	19.6526	13.6534	20.4976	2.05263
16.7183	8.31334	18.5038	4.07747	19.7562	13.9035	20.6347	38.457
16.7558	34.3176	18.5488	13.1178	19.7786	21.3724	20.9574	22.3295
16.7686	5.38342	18.5507	8.9564	19.7864	20.9857	21.1136	170.892
16.865	5.16713	18.5903	14.9697	19.8026	34.5509	21.9179	11.3913
16.9352	8.66618	18.6485	7.37934	19.8273	38.1136	22.7011	83.5045
17.4149	9.35831	18.7546	15.026	19.9545	5.05357	22.7288	26.4018
17.4316	9.63121	18.8711	7.5974	19.9798	15.2136	22.8807	19.3922
17.4919	7.17602	18.9266	8.70472	20.0183	13.6873	22.9585	45.975
17.5102	12.7	18.9425	22.7391	20.0485	20.9157	23.1253	61.6039
17.6058	6.84194	19.1205	10.2258	20.3222	3.20755	23.1912	34.8755
17.8756	6.66891	19.1854	9.11832	20.3393	8.76667	23.4241	19.3924
18.1751	8.73148	19.1871	7.68841	20.5461	24.0195	23.4545	23.8571
18.1777	4.27388	19.194	2.78846	20.6541	22.8807	23.6216	21.8433
18.2055	6.07672	19.2074	11.3622	20.6755	26.1051	23.6947	50.6185
18.2122	9.59483	19.2411	8.83553	20.6883	22.3747	23.7672	18.5427
18.3472	6.53008	19.3028	17.2842	20.7897	18.1671	23.7819	21.8716
18.37	14.4636	19.3389	5.86444	20.7927	32.3976	23.8421	10.7237
18.469	6.61391	19.398	10.0147	20.8826	27.1046	23.8589	20.8954
18.5768	4.52517	19.4126	12.0405	20.9423	13.7314	23.8786	55.1359
18.7874	6.82272	19.4175	11.6464	21.0193	12.7412	23.9343	48.1607
18.821	70.4991	19.4223	6.9391	21.1172	14.921	23.9427	49.918
18.8579	12.6659	19.4421	4.25373	21.3162	22.5393	23.9892	71.2471
18.9127	5.18897	19.4594	4.73985	21.3572	16.3724	24.0029	30.2373
18.9305	6.27503	19.4725	9.84834	21.4169	6.66877	24.3512	3.63636
18.9312	9.88725	19.4944	12.1932	21.4467	14.696	24.4101	8.81947
19.0048	10.6591	19.5182	5.66122	21.6002	57.755	24.4755	36.4967
19.089	3.49179	19.6139	6.14278	21.7873	19.6729	24.5928	24.0497
19.1151	7.6227	19.6384	9.47521	21.9396	11.9808	24.75	38.5522
19.2356	4.4386	19.6553	7.58244	21.9409	7.17726	24.8202	10.8903
19.2581	9.95588	19.6763	9.65812	21.9437	42.0452	24.9208	23.0062
19.3284	8.49383	19.7094	4.97273	21.9825	15.4918	25.2816	33.7854
19.377	4.43213	19.7272	6.92605	22.181	14.9292	25.327	19.6392
19.3772	3.82623	19.7561	25.0799	22.2075	24.6944	25.4682	63.4752
19.395	8.5528	19.8255	12.6538	22.2297	33.688	25.8214	30.1347
19.396	15.2741	19.8614	12.2866	22.2311	10.6221	25.8261	46.3007
19.4418	1.13383	19.8655	11.494	22.2998	35.1716	25.9971	14.7226
19.5772	7.43519	19.8845	24.1304	22.349	30.7531	26.1299	25.3077
19.58	6.36139	19.8941	6.15746	22.3638	20.3951	26.1926	28.7807
19.6234	7.76645	19.912	11.0508	22.3676	10.3972	26.2546	25.6126
19.6489	12.5926	19.9683	7.52261	22.4106	9.95565	26.3249	22.6236
19.6539	6.33007	19.9714	19.3317	22.4458	11.5147	26.5004	13.3759
19.7085	5.7878	19.9744	5.92561	22.4522	18.1314	26.58	19.0325
19.7441	8.99094	20.0079	4.28487	22.5878	10.0856	26.6276	88.0858
19.7501	5.44491	20.1291	10.4339	22.5884	13.7067	26.9106	88.5121
19.7622	6.86908	20.1559	10.7547	22.6263	6.24645	26.9242	31.8191
19.7727	5.61775	20.2477	8.23213	22.6276	18.5275	27.0514	20.4586
19.8055	12.3866	20.2504	9.17254	22.6521	25.3784	27.4871	60.2146
19.8567	5.85727	20.2516	5.4202	22.721	28.2444	28.0269	10.0827
19.8572	9.18265	20.277	27.7323	22.7246	2.90532	28.1099	22.3435
19.8622	4.15753	20.3018	9.04514	22.7516	51.67	28.1954	116.099
19.8778	3.69512	20.3546	7.0278	22.7668	37.7464	28.2006	13.6489
19.8805	6.65884	20.398	8.10236	22.8805	22.2861	28.3037	24.0137
19.9897	10.0594	20.4204	12.9201	22.8839	25.3427	28.4422	114.659
19.9928	4.48999	20.4235	8.7406	22.9694	9.68278	28.5624	102.44
20.1402	7.11538	20.4418	8.84824	23.0213	5.05814	28.63	10.9826
20.1508	9.74828	20.4667	20.2741	23.0545	11.8707	28.6885	28.6175
20.239	6.2624	20.4709	9.10072	23.097	15.5958	28.7457	25
20.2519	5.10651	20.4762	8.22902	23.2625	35.0189	28.8014	33.3572
20.2748	5.79072	20.5561	7.79482	23.3124	93.5782	28.8072	5.66981
20.2798	16.4262	20.558	9.05122	23.3349	66.6099	29.1426	34.3935
20.3012	5.63529	20.5611	129.118	23.3599	8.15637	29.2672	89.2193
20.3035	4.42985	20.6019	11.0445	23.4749	22.6291	29.3183	103.195
20.3136	8.3941	20.6285	11.9198	23.4923	14.1675	29.4091	73.8599
20.3881	6.35041	20.6312	9.55758	23.5016	31.8232	29.5003	31.0921
20.4057	6.40885	20.6402	6.5579	23.5076	24.6739	29.8126	17.2491
20.4247	5.50452	20.664	9.66651	23.5708	35.4592	29.8579	34.9526
20.4309	9.36003	20.7168	5.86533	23.6116	39.0382	29.8979	27.8112
20.4357	5.67149	20.7422	11.5251	23.6462	94.4302	30.0243	72.9631
20.4921	8.78288	20.7488	8.00579	23.7311	20.2403	30.0256	52.4571
20.4945	6.42548	20.7908	9.66929	23.7384	25.3169	30.03	28.3925
20.51	8.2657	20.8007	7.8824	23.7897	12.1855	30.3361	119.776
20.5148	5.79892	20.8415	9.40302	23.817	22.7632	30.4194	68.9621
20.5512	6.85791	20.9015	7.76026	23.8457	17.3562	30.4208	16.143
20.5691	102.26	20.9037	9.31678	23.8463	15.3151	30.4806	118.275
20.5742	7.29374	20.9069	8.59878	23.86	26.3155	30.6517	27.0409
20.6128	6.11887	20.9792	11.3419	23.8923	9.54688	30.7047	19.4814
20.7331	4.07384	20.994	4.63918	23.912	22.8306	30.9813	27.6867
20.7525	17.298	21.0038	5.98966	23.9167	25.3333	30.9916	148.181
20.771	7.82513	21.0201	17.3442	23.9282	14.8018	31.0069	32.3963
20.785	6.50813	21.0248	8.30179	23.9583	52.3519	31.1023	68.9652
20.8258	6.44174	21.0509	84.6135	23.9606	35.25	31.3225	27.9966
20.832	9.11647	21.0519	19.1119	23.978	23.135	31.3418	37.7273
20.8513	7.72851	21.0757	7.76851	24.029	12.6819	31.5172	23.7153
20.8675	6.46603	21.0775	6.87758	24.2081	14.588	31.5851	43.3977
20.8842	8.65201	21.0786	8.53632	24.2129	10.4523	31.6953	71.8847
20.9225	8.52	21.0788	7.92241	24.2148	20.5336	31.7991	67.0149
20.9534	7.60487	21.0806	9.39922	24.2366	20.1403	31.8145	12.6156
20.958	6.44162	21.1	10.5833	24.2801	40.0911	31.8728	46.0631
20.9701	7.1159	21.1192	7.05464	24.2894	43.4953	31.8767	66.1553
21.0323	5.98929	21.1503	12.8933	24.3718	11.6227	31.9864	9.40165
21.0331	7.61491	21.1554	10.4901	24.3891	12.3881	32.1477	31.8503
21.0777	8.95993	21.1578	5.29004	24.4072	47.5072	32.2128	24.8137
21.0839	6.05152	21.1579	7.84161	24.4477	10.6508	32.3193	80.6438
21.0915	11.7183	21.1693	9.16078	24.4604	12.1373	32.3468	27.9117
21.1075	9.73062	21.1824	9.1165	24.4747	18.0753	32.3525	33.7745
21.1192	6.30553	21.2126	6.53879	24.4868	19.2403	32.3965	17.4122
21.1223	2.64103	21.2253	7.3617	24.4927	73.9262	32.416	33.5887
21.1402	12.6332	21.2289	10.093	24.5668	17.9108	32.7562	45.1419
21.1516	7.03424	21.2383	9.73816	24.5916	38.4366	32.8069	73.5333
21.1614	11.3718	21.2888	8.59546	24.655	21.906	32.8186	15.6745
21.1647	7.70766	21.3012	54.9285	24.6779	18.6261	32.8819	53.674
21.1825	5.36364	21.3231	8.32851	24.71	51.4828	32.9753	25.928
21.2156	7.40229	21.3454	11.4085	24.7352	10.9298	33.0481	31.0774
21.2254	9.66789	21.3549	8.6582	24.7611	33.2508	33.1296	31.9431
21.2342	32.1536	21.369	9.37307	24.7731	42.9753	33.2031	25.9285
21.2549	7.61331	21.383	11.9177	24.8311	27.777	33.2057	87.5149
21.2559	11.4475	21.3833	2.73231	24.836	12.6237	33.2424	49.9675
21.2616	18.3342	21.3878	11.3277	24.8676	19.4872	33.3089	154.248
21.2778	8.26183	21.3908	13.6354	24.9314	27.6481	33.527	31.7143
21.2844	5.51592	21.403	9.79093	24.9554	11.0502	33.7774	15.8143
21.2896	7.53153	21.4157	9.0698	24.9567	57.3574	33.9325	47.4846
21.3181	8.57785	21.4275	9.18921	24.9692	17.6383	34.1109	33.7269
21.3914	4.78038	21.4546	6.05436	24.9752	6.78893	34.1971	71.7814
21.3928	7.38437	21.4718	6.74063	24.9836	19.2281	34.1996	46.7196
21.4003	5.84165	21.4876	8.18869	24.9968	11.3505	34.262	48.5781
21.4151	3.24	21.4976	3.30435	25.0271	16.8817	34.3659	159.514
21.4256	6.95103	21.5164	6.37857	25.0518	15.5635	34.3817	54.1912
21.4816	5.30563	21.5319	8.662	25.1085	23.8933	34.3849	92.051
21.4825	8.28403	21.5339	5.63938	25.1184	71.5826	34.3912	57.5432
21.4871	5.34586	21.5586	7.32422	25.1337	36.8169	34.4554	142.868
21.495	5.09867	21.5922	8.10764	25.1657	22.8679	34.482	35.8532
21.498	10.7557	21.6671	12.2112	25.2305	18.6056	34.4889	98.5198
21.5171	11.3093	21.6896	7.25403	25.2348	21.8328	34.5656	69.7266
21.5274	9.87073	21.7171	11.613	25.2799	14.7397	34.5818	23.0349
21.5285	7.68988	21.745	7.43438	25.2919	31.1887	34.5913	36.8616
21.5598	11.2416	21.7479	9.85746	25.3392	13.1288	34.64	118.097
21.5718	8.87258	21.7565	5.43206	25.3765	45.9006	34.7245	29.6652
21.5817	8.47607	21.7617	7.59116	25.4211	21.0983	34.728	164.529
21.5943	5.63478	21.7675	10.2814	25.4586	22.1191	34.8283	22.6683
21.5977	4.78378	21.7831	8.33393	25.474	33.809	34.8528	47.7281
21.607	9.08945	21.7835	9.0462	25.4747	5.7037	34.8888	61.8864
21.6151	5.13776	21.7968	7.86207	25.5099	15.1788	35.1703	23.2321
21.6391	6.58373	21.8328	6.64667	25.5181	17.7439	35.2942	39.8045
21.6478	5.24639	21.8358	7.3978	25.5463	26.9244	35.3454	114.409
21.6479	5.79282	21.8637	7.85882	25.5796	35.5832	35.3705	32.5855
21.655	3.92236	21.8818	11.2184	25.6188	13.5069	35.4394	80.6328
21.6572	10.6506	21.882	6.79167	25.6217	18.4754	35.5249	61.6876
21.6624	22.3138	21.8864	5.07763	25.6341	11.2647	35.6165	68.7137
21.6662	6.68895	21.89	8.5	25.6565	44.9833	35.6502	22.6342
21.6788	9.01123	21.8984	15.0968	25.6584	11.7497	35.7497	22.991
21.714	9.25986	21.9234	5.04611	25.6781	15.1109	35.7975	34.1997
21.7599	7.34724	21.9816	5.40909	25.7213	10.8424	35.8306	3.90874
21.7717	7.80811	22.0123	10.3461	25.7334	18.5	36.0252	49.6938
21.7787	7.27843	22.0123	12.4506	25.7394	35.8344	36.1189	42.6133
21.7792	8.7063	22.0291	9.89048	25.7496	45.2465	36.2703	72.9649
21.7801	8.95986	22.0811	8.82572	25.7509	68.0928	36.3742	70.0121
21.7843	5.13049	22.0939	9.70155	25.782	32.0127	36.4269	26.2993
21.814	11.6878	22.1342	10.3662	25.7837	10.9542	36.4723	22.2204
21.816	6.79381	22.1449	11.2759	25.7864	17.6281	36.6519	54.8257
21.853	8.42079	22.1874	13.3729	25.8026	52.8766	36.6635	29.6462
21.86	7.13789	22.2021	15.597	25.8279	28.9794	36.6702	78.7096
21.8624	8.64976	22.206	13.2711	25.8334	46.3047	36.6705	11.3649
21.9123	4.18256	22.2069	12.2662	25.8492	30.9786	36.6954	17.6935
21.9152	8.68165	22.2086	8.15431	25.8738	20.6861	36.7413	40.7162
21.9205	5.63307	22.2377	11.196	25.8889	22.5919	36.7461	23.9065
21.9261	11.0421	22.2383	7.92103	25.9084	14.5152	36.7566	35.4889
21.9336	15.7754	22.2539	9.33843	25.9525	32.3676	36.8647	72.4539
21.9469	19.7674	22.2841	9.76961	25.9651	34.5285	36.9553	30.8014
21.9494	9.94741	22.295	11.3847	25.9868	15.72	37.0548	29.0345
21.958	9.12518	22.2952	5.49055	25.9902	8.76665	37.1694	73.6348
21.9668	9.75453	22.304	7.90965	26.0228	19.2854	37.5864	33.8225
21.9731	7.65748	22.3051	9.73993	26.0471	16.7498	37.7015	34.4894
21.9764	6.30901	22.3118	8.02746	26.0858	40.1478	37.7512	58.0484
22.0007	10.631	22.3137	11.4649	26.09	25.0707	37.903	32.0656
22.0112	4.67662	22.333	9.45146	26.1493	24.2682	37.9674	35.2725
22.0113	7.87478	22.3347	16.9107	26.2232	22.1085	38.2231	43.2386
22.0116	9.04121	22.3698	10.4248	26.2835	23.6482	38.2377	49.0139
22.0223	3.61954	22.383	6.99243	26.286	25.958	38.2845	32.3727
22.0232	8.45374	22.3904	12.5903	26.3257	39.6908	38.4039	35.0312
22.0411	6.42574	22.3972	8.24511	26.3396	7.8	38.4238	12.2769
22.0491	4.74106	22.3991	10.0368	26.3532	17.889	38.4777	139.122
22.118	18.6054	22.4279	9.05308	26.4066	20.8784	38.6144	24.0819
22.1207	5.59247	22.4346	9.26485	26.4324	11.381	38.6826	22.1441
22.1365	17.6025	22.4467	5.18499	26.4428	26.1916	38.7752	80.3284
22.1431	6.6766	22.4738	6.51293	26.4671	46.0555	38.7987	25.3361
22.1494	10.4412	22.4812	8.45094	26.4692	42.4368	38.9078	53.9595
22.1585	8.61426	22.5	13.9043	26.4709	14.0724	38.9556	39.1043
22.1598	7.24214	22.5062	8.67136	26.4821	14.318	39.0032	30.6048
22.161	10.0252	22.5067	10.3109	26.5593	52.4205	39.1886	25.5545
22.1766	6.77827	22.5089	12.635	26.5958	20.8774	39.1931	36.466
22.1884	7.82162	22.5451	10.2952	26.6428	22.5106	39.2713	101.725
22.1942	11.0757	22.5477	8.35436	26.6673	9.11765	39.2785	23.3932
22.2254	7.87286	22.5486	11.4069	26.6783	21.4681	39.4508	36.9167
22.2279	7.56393	22.5487	6.95837	26.6901	15.7721	39.4514	52.2087
22.2566	13.1951	22.5508	9.93594	26.6968	16.8895	39.5363	105.486
22.2608	8.32458	22.5526	10.0193	26.7238	24.0399	39.5364	198.421
22.2619	6.94923	22.5581	8.48887	26.7312	17.4646	39.6799	35.0667
22.2833	4.4916	22.568	19.0237	26.7315	17.2748	39.7789	46.9502
22.2851	7.00591	22.6094	13.184	26.7741	16.1632	39.8222	15.6219
22.3064	16.1423	22.6327	7.76124	26.7774	17.1032	39.8831	78.7368
22.3308	12.4941	22.633	11.8681	26.7991	14.8781	40.0379	60.678
22.3371	3.55655	22.6354	10.5821	26.8325	19.6526	40.0653	36.0787
22.3503	7.98352	22.6661	61.4815	26.8679	20.7274	40.1479	48.9532
22.3507	8.06715	22.668	9.92408	26.8964	45.1448	40.1916	73.2121
22.3535	10.0924	22.6715	9.07063	26.8973	22.7179	40.2284	115.268
22.3551	9.82599	22.6763	9.33647	26.9027	33.9815	40.2296	26.2483
22.358	4.30479	22.6987	13.7511	26.9119	25.0181	40.3321	51.525
22.3606	6.60148	22.7547	7.95231	26.9252	35.0004	40.3495	20.6956
22.3797	5.09385	22.7622	9.6072	26.932	26.3289	40.5741	71.9505
22.3812	9.93602	22.7655	8.85456	26.9479	17.651	40.703	53.0282
22.3884	7.05014	22.7766	9.2806	26.9497	18.4823	40.7325	79.3565
22.3984	6.19687	22.7771	7.72531	26.9949	32.986	40.7611	85.9127
22.4177	7.07202	22.803	12.9011	27.0291	13.1011	40.7728	102.885
22.4285	2.06626	22.814	10.2554	27.042	21.8699	40.8507	29.9814
22.4377	6.13267	22.8141	124.098	27.0635	29.1571	40.8585	48.3148
22.455	9.3089	22.8289	8.28275	27.0765	9.05906	40.8646	33.6657
22.4555	17.3734	22.8404	10.4322	27.123	30.1207	41.1099	49.1698
22.456	7.06809	22.8705	7.96568	27.1264	20.5682	41.2161	16.8226
22.4568	8.34244	22.8805	10.9893	27.1475	50.7288	41.2264	54.3888
22.4721	7.89161	22.8888	8.87487	27.1494	40.5125	41.2327	97.8556
22.4774	12.8254	22.8918	9.52511	27.1637	28.4509	41.3668	51.8892
22.4781	9.1669	22.9123	12.5538	27.1901	31.8719	41.3915	25.0601
22.4847	7.88094	22.9275	7.31878	27.1975	26.0301	41.4323	55.722
22.4883	8.87051	22.9353	10.277	27.2111	12.7621	41.4395	21.8298
22.4964	9.78936	22.9441	4.62222	27.2172	31.3671	41.5803	68.7584
22.5046	16.9434	22.9722	11.2093	27.2208	22.3926	41.6643	33.3004
22.5062	7.00386	22.9857	11.0629	27.2403	19.736	41.6712	66.4755
22.513	9.11325	22.9875	8.66803	27.2751	24.5745	41.6962	20.6444
22.5289	7.85372	22.9889	12.533	27.3015	11.0375	41.7409	31.3282
22.5292	8.15516	22.993	12.1001	27.3186	90.0672	41.77	47.5714
22.5348	8.84644	23.004	8.01918	27.3342	15.2665	41.854	54.8515
22.5404	10.8673	23.0162	8.96383	27.3472	11.5714	41.901	51.1974
22.5444	8.76251	23.0198	7.9341	27.4162	13.8453	42.0154	48.936
22.5457	7.22835	23.0429	8.29923	27.4171	14.1863	42.065	23.625
22.5472	8.80374	23.0473	10.192	27.4218	100.228	42.0713	59.9977
22.5561	12.9932	23.0513	12.2341	27.4269	16.6858	42.2262	16.1413
22.5561	7.23069	23.0538	7.44787	27.4422	19.9246	42.6743	32.8533
22.5575	5.6184	23.0586	9.52301	27.47	20.3256	42.7956	7.62887
22.5665	9.58529	23.0694	9.66532	27.4739	19.7711	42.8518	50.2809
22.5724	7.33968	23.1016	7.47211	27.4767	54.9711	43.0243	27.6978
22.5732	6.06154	23.1027	6.14069	27.4798	23.9231	43.1463	102.249
22.5829	10.3269	23.1048	11.5104	27.4805	32.1262	43.1767	47.8734
22.5841	16.9294	23.1155	11.6798	27.5415	16.6503	43.2372	25.788
22.5893	7.11088	23.138	10.8167	27.5491	13.5446	43.3112	131.236
22.6279	7.04882	23.1388	8.91753	27.5828	37.8582	43.3131	190.474
22.6339	8.40877	23.1397	12.4673	27.586	37.9366	43.4576	30.9687
22.6344	4.22388	23.152	10.3295	27.6145	74.7868	43.6515	152.833
22.6399	8.70656	23.1567	6.6026	27.6247	10.1887	43.7524	60.8835
22.6453	14.0719	23.1772	6.70737	27.6583	14.1023	43.7565	121.802
22.6574	7.14035	23.1923	8.88352	27.6878	18.5763	43.7706	62.0455
22.6645	10.1479	23.1951	6.39941	27.6968	23.2156	43.8607	100.704
22.6684	7.83028	23.2061	9.2108	27.7093	35.6528	43.8755	112.161
22.6721	3.19368	23.2171	12.375	27.7204	16.7782	43.9847	80.0476
22.6836	3.99895	23.22	3.61616	27.7376	19.2749	44.0267	58.8003
22.6986	10.8349	23.2238	19.3892	27.7595	18.481	44.0832	122.223
22.6988	8.26177	23.2385	11.3577	27.7678	27.9874	44.1064	110.551
22.7281	9.4268	23.2666	9.58419	27.768	17.7039	44.1235	98.0187
22.7288	9.53769	23.2744	13.4384	27.7806	45.0268	44.1461	22.348
22.7343	8.42563	23.3055	10.1848	27.7837	40.7804	44.408	34.0642
22.7408	7.31368	23.307	11.109	27.7937	12.202	44.4248	35.4159
22.7499	7.31685	23.3073	8.32932	27.8023	18.758	44.6486	40.4946
22.752	7.12533	23.3105	11.999	27.8054	8.78328	44.7577	36.6739
22.762	5.42376	23.3115	9.60815	27.8292	24.5536	44.8171	28.4802
22.7644	4.00725	23.3134	8.56459	27.8345	94.9113	44.8525	44.3733
22.7653	8.19565	23.3136	4.27778	27.8346	13.6201	44.8732	35.2397
22.7676	9.84911	23.3309	6.39722	27.9498	28.9558	44.9015	47.8112
22.7781	5.56944	23.3446	9.71882	27.9537	31.593	44.9781	102.032
22.7881	12.6338	23.3676	5.94139	28.0142	60.4348	44.9868	48.8067
22.7893	6.35894	23.3882	9.20235	28.0454	23.3571	45.1168	61.134
22.7908	10.6453	23.406	7.27422	28.0683	23.4498	45.1242	75.7138
22.8054	7.78128	23.4152	3.41847	28.074	20.404	45.1295	32.7733
22.8104	5.733	23.4227	8.35789	28.0866	19.2531	45.1689	117.822
22.8133	8.16514	23.438	7.87386	28.0886	17.1681	45.173	101.972
22.8551	9.63246	23.4505	7.13024	28.0893	32.5496	45.2116	36.3083
22.8623	7.05975	23.4698	7.15685	28.0913	15.9532	45.3259	21.1824
22.8623	6.08303	23.4858	12.006	28.1411	12.3801	45.3897	38.2465
22.8664	10.4858	23.4988	5.60563	28.2011	16.8476	45.4144	94.9951
22.8686	7.34738	23.5088	13.2732	28.2063	47.0496	45.5319	59.5884
22.8845	9.62261	23.5097	10.4891	28.2065	17.8294	45.565	30.4224
22.8892	7.0664	23.5144	12.6434	28.2863	37.2049	45.5925	77.4738
22.9068	7.51215	23.5279	11.5054	28.3079	21.1388	45.6944	73.4953
22.9254	8.08824	23.5425	10.8078	28.3137	18.746	45.7968	50.9474
22.9456	9.85401	23.543	18.5562	28.3171	21.2451	45.8415	40.2757
22.9471	12.2124	23.5549	6.16481	28.319	10.1565	45.8462	75.6515
22.9489	8.26999	23.5608	11.577	28.328	29.5139	45.9308	10.5034
22.9629	6.70588	23.5653	7.41754	28.3499	41.9042	46.0609	14.9116
22.9689	18.7269	23.5701	9.82729	28.3565	51.5477	46.1071	92.3449
22.9772	9.19842	23.5733	7.48479	28.3761	53.4178	46.1898	43.0167
22.9959	14.549	23.5909	7.09699	28.3974	47.4001	46.2614	36.2308
23.0121	8.34498	23.6213	8.25285	28.4221	11.4427	46.4045	47.925
23.0145	6.73157	23.6341	9.06687	28.4231	46.3386	46.4383	98.5967
23.0223	5.67783	23.6405	16.5117	28.4352	26.1881	46.4941	31.9262
23.0399	9.65296	23.6499	4.19231	28.4471	16.4632	46.6351	23.4809
23.0466	10.7508	23.6949	17.0769	28.4563	18.5082	46.6531	104.504
23.0488	8.61493	23.6976	11.7709	28.5007	11.1869	46.6622	24.4065
23.0551	8.62248	23.7022	10.342	28.5225	38.8017	46.7352	78.2788
23.0593	6.82671	23.7225	7.64877	28.5395	45.0657	46.7699	48.6418
23.0849	4.98643	23.7249	11.8125	28.5547	10.9027	46.7916	73.7464
23.0883	3.44286	23.7356	11.6951	28.5552	10.1677	46.9319	75.1031
23.0992	11.0891	23.7627	9.93983	28.5769	14.473	46.9424	92.303
23.102	10.4403	23.7736	14.8589	28.5872	68.1064	47.0591	40.354
23.1049	7.85099	23.7759	17.0165	28.5957	12.3131	47.2504	45.0099
23.1173	11.9981	23.7967	8.51011	28.6102	50.075	47.3247	52.4419
23.1323	5.74093	23.8119	8.8634	28.6533	78.4547	47.6189	62.5561
23.1441	6.83078	23.836	13.3587	28.6552	26.6499	47.6645	167.785
23.1493	7.10612	23.8381	7.97416	28.6599	40.2029	47.7658	98.095
23.1936	7.3353	23.8528	16.3849	28.6858	10.8252	47.8215	73.041
23.2031	11.7899	23.8863	12.5598	28.6861	27.2236	47.9335	68.2442
23.2073	7.38425	23.8983	15.072	28.6919	22.3576	48.0163	56.181
23.208	10.9039	23.9327	8.56861	28.7066	7.63248	48.0828	54.2056
23.212	17.0253	23.9358	11.8654	28.7092	17.4492	48.0905	82.0221
23.2246	8.21256	23.9389	8.72017	28.7103	27.5319	48.1116	64.9071
23.2329	7.78839	23.9696	14.5262	28.7403	19.78	48.1488	72.3563
23.2581	7.63941	23.9718	14.1251	28.7448	28.143	48.2193	107.81
23.2806	10.4684	23.9738	10.3659	28.7497	10.2981	48.2302	122.601
23.3209	5.88479	23.9882	11.9937	28.7604	13.0535	48.2908	22.4245
23.3265	7.65264	24.0187	4.98898	28.7642	27.9559	48.3226	73.347
23.3311	5.875	24.0221	6.0889	28.7794	14.515	48.3388	55.9582
23.3407	8.30881	24.0765	11.5318	28.783	6.22581	48.3577	54.5112
23.3544	83.0072	24.0821	12.8994	28.7914	16.0711	48.3882	65.4017
23.3665	11.8075	24.0988	11.3977	28.8744	27.0118	48.4638	44.0647
23.3746	10.066	24.1286	12.1265	28.9076	12.023	48.6034	38.9077
23.3788	6.30218	24.1353	10.2035	28.9115	24.0539	48.6864	49.2122
23.399	7.66748	24.154	9.93215	28.9216	25.1926	48.7303	79.6372
23.4009	4.66304	24.157	7.17778	28.9269	37.7597	48.9806	41.5754
23.4012	9.51042	24.1661	12.2545	28.9382	12.3913	48.9892	72.1066
23.4427	6.80141	24.1672	8.19455	28.9612	18.8676	48.9904	33.3226
23.4476	9.50092	24.1718	8.10887	28.9773	20.6244	49.0083	46.5176
23.4645	7.61495	24.1919	11.2436	29.0119	77.2444	49.0917	53.6775
23.4736	8.96219	24.1971	9.28303	29.0306	17.2595	49.1305	125.04
23.4744	9.18566	24.1997	9.82256	29.0443	53.8157	49.1375	81.0691
23.4814	8.35066	24.2075	8.2	29.0765	31.319	49.1512	29.3458
23.4853	8.41667	24.215	6.15495	29.0976	32.5955	49.171	94.1602
23.4873	6.36979	24.2194	7.63941	29.1017	40.1189	49.1931	96.7538
23.4973	7.41205	24.2254	6.68616	29.184	22.1	49.4239	24.4442
23.518	14.6813	24.2267	9.45531	29.2049	21.5387	49.4525	63.3984
23.5218	8.87751	24.2389	10.4295	29.2172	33.3226	49.4831	46.7067
23.5285	11.0313	24.2565	12.9629	29.2175	34.7357	49.5785	57.9886
23.5305	7.75118	24.2673	7.87956	29.2239	23.5991	49.649	23.5554
23.5388	6.84337	24.2692	7.40562	29.2668	36.0107	49.662	32.2736
23.5391	9.1891	24.2777	10.9959	29.2999	19.7098	49.7008	116.741
23.5442	6.3149	24.278	6.31312	29.3047	32.4847	49.8524	79.4903
23.5485	9.25056	24.288	10.8754	29.347	50.7665	49.9101	76.1947
23.5499	9.18374	24.2936	8.67487	29.3487	23.6393	49.9603	48.7163
23.5763	7.54212	24.3073	14.3142	29.3845	16.4992	49.9808	107.717
23.5791	6.13684	24.313	10.041	29.3905	19.4029	49.9861	17.5717
23.5852	9.42516	24.3197	6.67442	29.3944	15.173	50.0264	39.8424
23.5885	7.42091	24.321	9.09195	29.3963	11.816	50.073	42.1083
23.5948	5.76471	24.3273	7.44831	29.3976	40.4853	50.1323	77.3646
23.6049	7.89619	24.3325	7.90994	29.4285	28.0378	50.299	84.0879
23.6167	8.66692	24.3419	10.3904	29.4836	7.3505	50.3009	75.5637
23.624	8.46052	24.3434	9.42449	29.4956	31.7942	50.3743	31.2658
23.6284	5.0361	24.3456	8.74102	29.5136	28.9432	50.6099	36.9001
23.6446	5.31487	24.3488	5.4147	29.518	37.9305	50.6407	29.259
23.6576	7.02978	24.361	5.20505	29.533	55.2387	50.7999	10.238
23.6583	11.806	24.3735	5.30757	29.5497	19.0094	50.8231	48.0574
23.6595	12.9391	24.3764	13.3406	29.5612	20.5248	51.0016	40.9887
23.6745	7.62249	24.3813	9.32005	29.5748	8.61334	51.0199	315.291
23.6766	9.31498	24.3845	8.1501	29.6378	76.4265	51.123	140.964
23.6871	5.92734	24.3854	14.6793	29.6395	11.2825	51.1744	36.4286
23.6994	9.74806	24.3921	8.76511	29.6599	28.5915	51.2853	110.948
23.712	8.54226	24.3967	10.4567	29.6603	62.2778	51.3986	82.6409
23.7182	9.61763	24.4001	7.9348	29.6954	40.7573	51.4308	52.6136
23.7218	8.78518	24.4365	8.60228	29.6975	45.0812	51.6094	51.3838
23.7243	6.27069	24.4369	7.90611	29.7174	41.8972	51.6588	156.221
23.7271	8.05293	24.4471	11.6462	29.7263	21.3532	51.7953	55.2614
23.7306	5.05408	24.4568	13.7217	29.7313	129.717	51.8836	53.4427
23.7361	7.53276	24.4715	7.49493	29.7399	20.5132	51.9478	74.856
23.7694	10.4282	24.4879	11.4767	29.7745	12.899	52.1457	87.2547
23.7714	7.29273	24.4908	5.48837	29.7862	14.7068	52.312	94.6194
23.7741	7.92912	24.4957	6.54921	29.8061	20.9668	52.3199	98.5928
23.7765	5.97364	24.5013	5.28628	29.826	18.0078	52.3353	41.0737
23.7777	11.5723	24.5302	14.003	29.8404	31.1929	52.3789	32.8515
23.7848	6.53524	24.546	10.3311	29.8459	19.836	52.3942	92.9841
23.7881	5.86179	24.5575	9.44669	29.8526	21.2087	52.5202	87.7699
23.806	12.5494	24.5583	6.37136	29.8683	20.3286	52.6582	47.8206
23.8153	9.76152	24.5673	9.06676	29.87	31.7412	52.691	101.621
23.822	8.68071	24.5702	7.75476	29.8742	20.1679	52.7258	31.1454
23.8221	7.17263	24.5714	14.535	29.8777	23.7662	52.8024	117.761
23.8285	6.91404	24.5778	13.3163	29.889	5.57265	52.8112	32.994
23.8289	7.41319	24.5791	11.691	29.929	43.4499	52.8256	58.0979
23.8576	10.5831	24.5843	10.9127	29.9306	14.7612	52.8873	34.0086
23.8751	11.0965	24.5889	10.5475	29.9546	24.717	53.1239	67.2727
23.902	5.52334	24.5936	9.65768	29.9718	49.7439	53.1766	29.1299
23.9188	10.3121	24.5939	8.48191	29.9725	13.3266	53.1847	64.7612
23.937	8.30183	24.6021	8.94947	29.978	20.0806	53.2099	37.7172
23.9418	11.8949	24.6063	11.0169	30.019	39.3791	53.2442	52.1936
23.9515	8.55444	24.6105	7.52931	30.0821	22.5866	53.2686	55.5306
23.9605	8.01358	24.6126	9.62089	30.0841	61.6562	53.272	98.927
23.9685	5.30536	24.6126	10.3989	30.0866	62.7648	53.3358	39.5208
23.9801	9.94385	24.6176	9.99803	30.0911	15.6683	53.3806	36.9848
23.9855	7.9534	24.6272	8.94928	30.1311	23.465	53.3961	57.2791
23.9868	6.51295	24.6284	11.266	30.1645	20.5532	53.4583	43.1833
23.9918	7.9368	24.6303	11.1857	30.2026	29.6254	53.5983	164.416
23.9993	9.47124	24.6382	10.28	30.2196	17.0041	53.9613	45.5152
24.0002	7.24005	24.6446	9.98197	30.244	18.8277	54.3	72.614
24.0127	8.2008	24.6682	10.3142	30.2589	24.3398	54.311	83.7812
24.0129	13.4597	24.6757	9.41573	30.294	15.2004	54.3866	114.672
24.0133	8.62065	24.6779	9.43167	30.32	16.8407	54.4688	54.8877
24.0188	8.5318	24.6845	8.42475	30.3247	136.867	54.5697	89.9015
24.0257	11.3277	24.7031	10.0092	30.3695	29.0609	54.6291	127.194
24.0333	9.97183	24.7031	20.9333	30.3742	9.11396	54.6559	56.1825
24.0337	6.09459	24.7153	17.3341	30.3791	31.2432	54.7191	77.1757
24.0504	10.164	24.7265	13.3918	30.4076	32.4464	54.7367	164.165
24.0531	8.79734	24.7317	7.59184	30.4117	36.418	54.8675	66.8999
24.0737	11.0863	24.7408	10.345	30.4286	23.2773	54.9169	53.6058
24.0759	6.69398	24.7519	6.43291	30.4457	22.0231	54.9455	44.3252
24.0857	6.8463	24.7544	5.95226	30.4462	30.4924	55.1816	80.4378
24.088	5.89948	24.7666	14.7257	30.4906	36.5258	55.216	79.8925
24.0892	9.04222	24.7714	5.83953	30.5093	70.7835	55.2633	86.8816
24.0899	5.29394	24.7773	6.69231	30.532	27.0774	55.4067	150.463
24.0994	7.90412	24.7836	9.18104	30.5699	63.7617	55.4366	35.1097
24.1026	8.07585	24.7912	10.7334	30.5821	14.8058	55.4686	40.8476
24.1096	8.34458	24.8007	17.5004	30.6268	10.734	55.5267	61.5069
24.1114	6.91961	24.8022	4.08115	30.6318	37.5598	55.5459	81.7137
24.1149	9.02703	24.8043	8.71219	30.6411	7.21154	55.5705	44.6585
24.1176	6.14469	24.8064	7.26552	30.6435	22.0006	55.5827	58.1891
24.1381	8.61606	24.8101	11.1458	30.659	26.613	55.7095	45.8932
24.1598	8.07681	24.8106	5.7313	30.6745	4.83435	55.7336	139.875
24.1921	11.4818	24.8122	8.02381	30.6981	13.0381	56.0074	34.7804
24.2043	9.46719	24.8137	8.87753	30.719	17.2574	56.0505	91.3359
24.211	10.7547	24.8201	6.07256	30.72	21.9553	56.1285	45.4634
24.214	7.70085	24.8268	9.87664	30.7441	19.0383	56.1494	94.9382
24.2286	5.97398	24.8306	10.6676	30.7442	34.1619	56.2765	70.5577
24.2387	10.5419	24.8342	12.9484	30.7692	8.34031	56.3229	49.3024
24.2398	8.56719	24.841	9.75917	30.773	28.649	56.3606	121.492
24.2398	9.04892	24.8474	13.052	30.7953	20.139	56.3794	71.7173
24.2493	7.05209	24.8487	5.59954	30.8047	24.7128	56.6307	68.8529
24.2546	7.19454	24.8582	10.7579	30.8059	28.487	56.6319	47.7411
24.2555	10.8435	24.8624	6.27882	30.8163	38.5674	56.8064	76.834
24.256	16.2865	24.8735	10.9153	30.8306	33.3118	56.8412	100.435
24.2661	8.68028	24.8772	4.35849	30.8317	34.1476	56.9819	34.2547
24.2889	5.02085	24.8815	7.9283	30.832	15.8745	57.0362	32.2129
24.2918	7.95928	24.8934	9.61361	30.8482	40.0554	57.3648	28.1591
24.3168	10.1506	24.8995	8.81187	30.8929	66.9645	57.3912	45.7474
24.3256	7.34874	24.9105	9.6642	30.913	33.0682	57.4253	91.8011
24.3269	10.164	24.9261	7.46108	30.9146	21.7744	57.4905	67.1997
24.3309	7.94504	24.9406	14.7528	30.9229	30.1465	57.5558	76.719
24.3493	5.78783	24.9511	7.13752	30.9462	68.5562	57.5696	54.3075
24.3499	8.60723	24.9646	8.89667	31.0112	41.6938	57.5835	65.1441
24.3508	10.4364	24.9916	11.1157	31.0163	56.543	57.6535	96.9959
24.3589	4.11765	24.9937	5.38392	31.0166	67.9006	57.6959	32.0247
24.3629	9.88812	24.9943	5.95554	31.0297	12.0707	57.714	94.969
24.3637	11.031	25.0002	9.95746	31.0462	22.4196	57.7203	51.6308
24.3817	10.9562	25.0107	9.43455	31.0809	24.7308	57.7214	93.6496
24.3945	9.75711	25.0114	11.6644	31.1265	21.1122	57.7921	78.557
24.3967	12.0976	25.0133	10.7276	31.1279	13.6452	57.8866	135.411
24.3983	8.15377	25.033	10.8349	31.1358	7.56626	57.8898	77.0515
24.4023	9.63054	25.0373	13.3763	31.1647	21.6621	58.0217	40.8871
24.4172	9.0277	25.05	8.59985	31.1665	29.1798	58.0783	35.1553
24.418	7.17857	25.0812	6.15596	31.1781	19.7387	58.0797	106.379
24.4182	6.66437	25.0962	12.3073	31.1783	5.1875	58.488	64.3309
24.4191	7.16608	25.1034	13.525	31.1826	44.9788	58.576	31.988
24.4225	9.58789	25.1086	6.99836	31.1838	29.0149	58.617	46.5698
24.4244	8.70857	25.1116	7.98101	31.2077	55.8776	58.6227	57.9917
24.4258	8.32787	25.1216	6.49633	31.2101	32.7059	58.8489	49.96
24.4318	11.5969	25.1654	6.78264	31.2674	20.8566	58.8589	114.929
24.4536	8.77009	25.1687	7.96048	31.2992	13.6723	59.2593	37.3307
24.4796	8.23614	25.1688	7.05719	31.3395	25.2758	59.3075	127.845
24.4822	8.17364	25.1756	7.90463	31.3737	20.2434	59.3557	77.229
24.4872	6.77307	25.195	5.84305	31.3805	13.1305	59.4875	170.087
24.4873	6.9763	25.1957	10.746	31.401	52.0202	59.5148	259.035
24.4874	7.18308	25.2007	8.70188	31.4074	29.8776	59.5335	43.5023
24.5001	11.556	25.2263	12.386	31.4105	35.8748	59.6112	37.982
24.5126	8.74663	25.2327	9.57996	31.463	7.29203	59.6257	62.0864
24.5162	12.5701	25.2425	6.01943	31.4907	20.9065	59.7369	77.5634
24.5179	9.47735	25.2457	14.8893	31.4967	10.996	59.8165	53.1966
24.5217	9.65177	25.2523	10.3492	31.5086	22.3858	59.8434	52.9993
24.5445	6.42336	25.2551	8.91873	31.5141	15.222	59.9315	70.5204
24.5522	9.47388	25.2575	7.74399	31.5659	64.1783	59.9967	49.2603
24.5618	10.4071	25.2655	7.48112	31.5762	25.5102	60.2128	69.0399
24.5774	58.8198	25.2736	7.37646	31.5955	50.6099	60.245	237.168
24.5868	8.44	25.2751	15.8629	31.6035	30.3453	60.3153	49.3381
24.5949	11.5062	25.2794	10.2098	31.615	33.0738	60.4242	37.9697
24.597	7.26507	25.285	8.71418	31.6218	17.269	60.4931	228.944
24.6011	7.8524	25.2918	7.79127	31.6307	22.1441	60.6876	91.8739
24.6127	6.39564	25.3006	10.7595	31.6532	22.0584	60.6955	43.4271
24.6165	5.40593	25.3081	7.25514	31.6716	29.2914	60.7053	123.141
24.6197	8.04019	25.3132	8.10162	31.7104	20.8546	60.8303	114.463
24.624	5.87565	25.3163	8.64651	31.7234	14.3354	60.8728	44.6897
24.6312	7.19649	25.3189	8.02705	31.7265	13.3802	61.1989	30.8026
24.6421	5.31447	25.3297	12.3619	31.7305	27.0386	61.2263	226.028
24.6423	7.02166	25.3522	7.59701	31.738	72.2924	61.2987	149.047
24.645	7.66461	25.3568	7.61839	31.743	25.6518	61.4229	52.8824
24.648	7.2494	25.3606	12.4631	31.7544	29.0982	61.5295	62.4029
24.6681	6.78492	25.3787	10.2625	31.7546	26.0422	61.5319	65.1021
24.6902	8.93524	25.3871	8.86078	31.7548	23.7747	61.5592	69.753
24.6989	5.26207	25.3937	8.2408	31.7859	33.4808	61.6915	149.344
24.705	12.0851	25.4044	9.20312	31.7944	23.2942	61.7059	36.4658
24.7054	3.34507	25.4161	8.23066	31.8	17.7219	61.7252	56.7476
24.7089	8.08892	25.4219	12.0078	31.8453	25.0453	61.7468	40.5106
24.7573	8.66484	25.4435	10.8272	31.8471	33.0199	61.7877	72.8941
24.758	11.4242	25.4517	13.3008	31.8477	15.4363	61.8484	48.9115
24.769	10.3064	25.4673	8.47059	31.8813	29.1818	61.88	102.391
24.7708	9.15942	25.4798	8.60886	31.8958	20.1066	62.0727	65.4294
24.7827	6.52105	25.5094	18.9205	31.9147	9.8004	62.1273	72.8897
24.7928	8.71273	25.5111	8.49277	31.9351	16.0215	62.1586	74.9831
24.7932	8.31863	25.5119	6.7269	31.946	26.7266	62.2268	56.9936
24.8139	6.69908	25.5157	11.776	31.9576	16.2722	62.2556	13.658
24.8174	5.59868	25.5173	10.2523	31.9618	13.4581	62.2751	63.5759
24.8218	9.15174	25.5182	6.26268	32.0502	31.3802	62.3116	35.6897
24.8272	11.456	25.5185	5.91323	32.0557	21.4723	62.4044	41.3015
24.8346	14.1171	25.5229	6.29598	32.0571	54.5827	62.4319	59.5412
24.8416	7.80376	25.5255	7.39704	32.0729	19.6746	62.5947	89.6904
24.8497	12.6589	25.5312	12.3966	32.0748	86.1688	62.6754	113.273
24.8681	8.55393	25.5387	7.49917	32.079	16.3741	62.7177	49.4654
24.8758	8.27515	25.5421	10.0254	32.0929	50.2708	62.7623	92.5611
24.8806	10.3932	25.5531	9.09121	32.1204	40.0028	62.9799	59.3539
24.882	3.66124	25.5613	9.20483	32.1259	42.6024	63.0079	67.4348
24.8863	7.85739	25.5615	7.50448	32.1293	36.9949	63.0903	41.7267
24.9173	12.111	25.5688	10.0378	32.1386	39.2832	63.1391	89.6281
24.9198	10.1326	25.5757	12.0801	32.161	17.2349	63.1933	41.9181
24.921	12.5522	25.5781	12.2346	32.1795	22.8776	63.3226	42.4552
24.9363	12.1872	25.5784	9.8327	32.1858	57.4478	63.6877	45.6226
24.9455	5.74052	25.5855	21.5847	32.2071	20.1417	63.6946	106.424
24.9499	4.67006	25.6018	6.78253	32.2141	13.3288	63.7623	71.924
24.9604	8.64702	25.6033	10.5974	32.2175	23.3019	63.8223	60.8656
24.9695	11.5509	25.6071	8.85352	32.2694	26.9503	63.838	75.0081
24.9742	9.61215	25.6292	9.43411	32.2839	60.8518	63.8765	38.8344
24.9743	7.86641	25.6293	9.64765	32.3318	18.5462	63.9104	97.0546
24.9746	6.15785	25.6346	13.2565	32.3334	18.2038	63.9317	67.7214
24.9752	9.56567	25.6363	5.72979	32.3516	19.2218	64.0359	79.3394
24.9862	8.53437	25.6364	10.4197	32.396	17.3285	64.2959	60.1797
24.9963	10.1722	25.639	12.2536	32.3972	11.9964	64.3505	47.5933
24.9969	9.14478	25.6428	9.33803	32.3992	39.5164	64.3787	84.8303
25.0111	12.887	25.6512	7.94149	32.4	22.9768	64.4297	56.0709
25.0119	9.52747	25.6578	4.09642	32.4116	18.8642	64.438	103.467
25.0161	8.87375	25.6747	9.98379	32.4144	29.1353	64.5516	74.5775
25.0182	8.09267	25.6754	7.52366	32.4183	50.5748	64.5554	50.7389
25.0242	15.3269	25.703	15.2449	32.4203	22.0877	64.795	70.4149
25.0285	10.5339	25.7063	8.19101	32.4485	42.9807	64.843	46.9842
25.0345	9.28769	25.7167	10.2729	32.4584	98.5113	64.8802	86.6236
25.0392	6.65164	25.7256	7.98616	32.513	16.3136	65.0519	111.118
25.0508	5.42857	25.7256	8.31117	32.5554	40.9639	65.0698	72.316
25.0686	10.1322	25.7261	9.24483	32.5682	43.1206	65.1363	64.8404
25.0715	7.14149	25.7271	10.9867	32.5787	16.6855	65.188	70.8095
25.0773	8.3005	25.7353	7.15245	32.6082	19.0564	65.191	140.357
25.0816	7.51932	25.7415	7.85485	32.626	24.8914	65.2014	45.252
25.0821	9.52578	25.7435	10.4315	32.6288	57.2533	65.337	159.433
25.0902	7.78344	25.745	7.58348	32.634	56.5168	65.3678	108.965
25.0927	6.12907	25.7458	5.95902	32.6531	29.9407	65.4699	83.2883
25.0932	6.69011	25.7467	11.9495	32.6651	48.6819	65.5382	46.9931
25.1086	11.7618	25.7473	14.3508	32.6668	27.6466	65.7113	164.745
25.1096	14.9859	25.7533	10.7034	32.6762	10.8088	65.7337	24.4864
25.113	8.18794	25.7585	8.63817	32.7257	18.6036	65.7817	61.9544
25.1148	6.50737	25.7752	12.7399	32.7314	57.5639	65.8589	48.6777
25.1282	9.26516	25.78	10.461	32.736	15.6905	66.0686	165.437
25.1296	9.125	25.7809	6.55401	32.7429	16.2785	66.0717	85.0954
25.1759	11.0299	25.7861	7.86976	32.7597	16.4057	66.102	103.761
25.1803	8.11637	25.7984	9.22079	32.7607	20.0335	66.3596	85.8559
25.182	10.395	25.8127	8.00963	32.7657	15.2086	66.4401	74.839
25.1877	11.0787	25.816	13.0405	32.8002	16.9038	66.4888	59.3477
25.1991	7.84954	25.8171	6.72153	32.8191	17.3048	66.5191	18.6067
25.2173	34.0625	25.8207	14.9246	32.8268	54.4853	66.5955	92.2374
25.2242	16.5927	25.8235	5.96124	32.8592	10.6233	66.6307	78.8685
25.2289	10.3126	25.8268	10.2273	32.8606	15.7258	66.7174	198.141
25.2324	10.3173	25.8429	9.04005	32.8699	28.902	66.7548	79.5281
25.2387	7	25.8448	5.07768	32.8746	36.267	66.776	72.1251
25.2483	6.45048	25.8468	18.5622	32.8755	39.7775	66.8139	88.2991
25.2517	10.24	25.8528	15.347	32.8919	18.3984	66.8163	141.269
25.2563	7.50305	25.8652	8.23377	32.9007	30.3656	66.8304	239.631
25.2588	6.49307	25.8677	10.8464	32.9294	31.6812	66.8445	100.248
25.2592	7.81971	25.8831	9.85771	32.9442	15.8929	66.8565	72.8546
25.2687	9.20458	25.914	7.86621	32.9632	15.6426	66.9554	117.372
25.2816	7.72227	25.9229	31.717	32.9655	22.2446	67.0145	56.1213
25.2836	5.9212	25.9238	11.8981	32.9663	15.437	67.0171	73.4936
25.2903	9.72888	25.9298	7.03395	33.0016	31.7026	67.0675	82.0646
25.2948	11.3424	25.9416	9.456	33.008	37.0649	67.0773	75.441
25.3031	6.81274	25.9515	10.8183	33.0401	20.4604	67.1662	50.8857
25.3106	12.1107	25.9533	9.25392	33.0468	28.5283	67.1765	123.67
25.3335	4.70494	25.9563	7.8299	33.0527	91.9109	67.1971	28.1256
25.337	7.16013	25.9691	9.94213	33.0567	9.70071	67.2539	122.486
25.3706	16.7581	25.9808	7.26709	33.0601	36.4229	67.27	38.5418
25.3764	9.75342	25.9879	9.09086	33.0829	17.7299	67.2844	96.7292
25.3764	6.6745	25.9997	14.8029	33.0868	49.5487	67.3435	135.993
25.378	11.5756	26.002	12.8131	33.0991	54.2939	67.3461	114.295
25.3785	5.33628	26.0434	8.86573	33.1086	15.4179	67.445	44.3726
25.3843	10.1032	26.0541	4.7649	33.1455	67.1882	67.5078	51.1059
25.3894	10.046	26.0694	11.6402	33.1533	20.8095	67.5689	52.8481
25.3966	12.2968	26.0704	9.44819	33.1907	29.1836	67.5891	96.5681
25.4003	9.19175	26.0758	19.0662	33.1923	13.4732	67.6471	59.0449
25.406	7.54397	26.0802	31.1042	33.197	25.8252	67.6573	100.748
25.4089	8.55549	26.0927	10.0381	33.2	20.7223	67.6896	136.62
25.4146	8.37605	26.0933	11.8425	33.2025	28.8667	67.7143	133.913
25.4239	4.22792	26.0941	11.1481	33.2511	60.4902	67.7905	77.6432
25.427	6.66777	26.1255	11.3666	33.2669	30.2692	67.8868	174.269
25.4335	9.21408	26.1352	27.1089	33.2673	46.6044	67.9035	42.5483
25.4355	9.14086	26.1459	8.58185	33.2729	35.486	68.0724	114.549
25.4522	10.7121	26.1541	7.59247	33.2731	31.1371	68.0967	42.9185
25.4557	9.10345	26.1542	12.8498	33.28	19.5114	68.2225	123.647
25.4582	5.75119	26.1615	6.4214	33.2899	53.8169	68.2623	67.0491
25.4623	9.93555	26.1627	12.5875	33.2922	19.9175	68.2811	73.1516
25.4648	5.98226	26.1657	5.39646	33.3062	107.332	68.4735	116.562
25.4686	4.15281	26.1742	9.10171	33.3182	18.6786	68.5008	110.062
25.5156	10.3757	26.1835	7.58721	33.3241	10.4871	68.5245	74.9093
25.5169	6.93848	26.1836	8.20065	33.3274	12.3816	68.7581	78.651
25.5244	10.6215	26.1845	11.8486	33.3482	33.9265	68.8479	122.317
25.528	6.11031	26.1871	12.4731	33.4147	95.4875	68.9586	34.9549
25.5312	9.8476	26.1927	10.2342	33.4317	35.4704	68.9692	100.28
25.5421	6.39118	26.1993	9.70131	33.4494	37.1362	68.9803	77.3468
25.5436	6.62109	26.2015	11.7228	33.4748	22.8604	69.0383	102.456
25.552	8.17169	26.2017	9.19926	33.4771	75.7188	69.0451	77.7827
25.5644	7.77814	26.2033	8.816	33.4971	29.2662	69.1118	100.55
25.5664	3.8	26.2264	9.36752	33.5467	14.3939	69.2665	90.9859
25.5692	9.37863	26.2457	12.3895	33.5572	8.24331	69.3688	63.5182
25.5698	9.11176	26.255	7.89256	33.5594	40.3421	69.6587	142.836
25.576	8.6472	26.2593	8.71545	33.5698	32.9276	69.6834	31.1098
25.5855	6.41413	26.2646	10.901	33.5719	35.0371	69.7935	124.767
25.5926	9.08224	26.2775	6.89574	33.6027	39.7203	70.0703	103.596
25.593	6.37305	26.2819	14.4183	33.6147	48.8742	70.1966	75.9433
25.607	8.4124	26.2836	7.50299	33.6189	10.1892	70.2911	104.475
25.6201	10.4128	26.2864	9.45039	33.6334	28.9598	70.4141	81.427
25.6247	7.92353	26.2919	7.415	33.6906	25.0159	70.5141	175.956
25.6311	8.73787	26.2935	7.03376	33.7134	33.6055	70.5307	85.02
25.6314	5.00692	26.3061	11.4704	33.7768	20.711	70.5701	171.798
25.6426	10.6113	26.311	8.59746	33.7864	29.0838	70.5838	75.8562
25.6597	6.56613	26.3123	8.79929	33.7913	22.8024	70.5901	65.6149
25.6734	7.69171	26.3143	7.19443	33.8047	47.1822	70.5999	40.6101
25.6839	7.44086	26.3358	4.00873	33.8069	11.8764	70.6309	213.655
25.684	6.26667	26.3408	7.91156	33.814	47.2834	70.6443	90.7254
25.6967	7.68531	26.3462	6.80282	33.8681	16.6743	70.6887	54.3132
25.7012	9.40132	26.3608	9.07517	33.8709	22.2579	70.8313	44.6937
25.7115	12.2598	26.382	9.5878	33.8767	28.5232	70.8318	62.7642
25.7306	7.41054	26.3866	6.63969	33.8879	30.9278	70.8835	74.6454
25.733	8.14674	26.3896	15.0483	33.9366	23.1262	70.8894	64.1522
25.7335	8.29118	26.3921	7.78363	33.9581	20.6753	71.0182	124.092
25.734	6.98871	26.4007	12.0809	33.9646	64.6912	71.0493	72.2924
25.7363	5.72638	26.4015	9.06531	33.9758	11.9127	71.149	40.9623
25.7395	10.9297	26.4124	9.76104	33.9883	62.6474	71.1836	57.0124
25.7455	10.3715	26.4154	10.7385	33.9908	32.8152	71.1904	90.8857
25.7495	6.66649	26.4189	10.3384	34.0041	3.26506	71.2213	33.9013
25.7523	8.11781	26.4312	10.3723	34.0516	27.4351	71.6089	66.9234
25.7525	9.45531	26.4322	8.34907	34.054	14.0889	71.6973	131.085
25.7592	8.802	26.4326	9.42954	34.0671	18.2073	71.7328	80.8409
25.7602	10.0817	26.437	4.43277	34.0697	17.4457	71.7719	52.1327
25.7634	12.2915	26.4399	12.4807	34.0819	27.659	71.991	96.776
25.773	12.1047	26.4407	5.53175	34.0893	23.9689	72.0486	66.5068
25.7852	12.0871	26.4459	6.48696	34.1168	27.4371	72.2487	85.4498
25.795	4.32838	26.4474	9.31903	34.1341	4.53448	72.36	86.7032
25.7957	7.23749	26.4636	9.18052	34.1551	38.5858	72.5968	173.21
25.8007	9.28696	26.4702	8.78282	34.1636	30.1039	72.6884	163.126
25.8013	9.73261	26.4744	7.17329	34.1681	12.8127	72.7449	65.1359
25.8169	5.94589	26.4816	10.3229	34.1849	28.6006	72.7576	106.966
25.8175	8.92469	26.4927	7.63545	34.2114	22.9254	72.7942	59.052
25.824	5.63644	26.4997	11.0984	34.2334	8.44626	72.8288	98.5631
25.8405	7.71259	26.5026	9.15914	34.2402	31.47	72.853	149.802
25.8506	10.5775	26.5037	10.8811	34.2447	43.6572	72.8739	78.9887
25.8523	10.9118	26.5091	10.1696	34.2831	12.1737	72.9462	77.2303
25.86	8.83691	26.5314	11.5225	34.3098	85.422	73.1954	65.0988
25.8626	8.38958	26.5334	9.16996	34.3139	66.8929	73.2794	112.049
25.8649	8.30866	26.5386	7.90558	34.3256	31.5431	73.3096	98.0804
25.8687	7.66342	26.5418	7.4634	34.3273	15.1268	73.4062	118.599
25.8734	12.4932	26.5754	9.16291	34.3781	14.5424	73.4703	88.9204
25.8872	8.22719	26.5793	8.91537	34.4087	49.8926	73.4857	71.5691
25.8899	9.63571	26.5849	11.9767	34.4099	48.2335	73.5173	29.1068
25.8916	8.73882	26.5887	15.8328	34.411	16.2264	73.6879	89.0475
25.8939	8.56938	26.5963	10.7883	34.4432	52.1898	73.7524	53.1209
25.9111	8.93333	26.6035	7.11512	34.4472	45.8948	73.7968	96.1375
25.9122	6.33313	26.6059	6.64611	34.4617	8.70505	73.9182	128.511
25.9163	9.54686	26.6067	8.77732	34.4693	64.577	73.9291	52.4702
25.9217	4.22885	26.6263	16.3683	34.4775	43.5832	73.946	229.38
25.9279	13.0688	26.6276	7.24616	34.4932	30.3757	73.9698	87.0844
25.9373	9.71997	26.6438	7.84366	34.4955	91.8683	73.9826	66.348
25.9374	6.59419	26.6573	10.069	34.5253	19.3534	74.0246	291.533
25.9542	8.131	26.659	11.7438	34.5338	20.2136	74.3289	191.807
25.9818	4.61384	26.6611	9.51958	34.5396	76.6514	74.4754	66.823
25.985	10.31	26.6663	10.776	34.5541	22.9845	74.5133	92.6852
25.9901	8.20737	26.6697	13.3274	34.5785	66.0468	74.5435	124.397
25.9933	6.58401	26.6722	19.7616	34.6204	14.9133	74.5457	112.352
25.997	7.51313	26.6778	6.23764	34.6229	25.9062	74.7969	69.4552
26.0142	10.5585	26.6802	5.95714	34.6361	37.27	74.8029	57.0752
26.0188	10.909	26.6875	8.20025	34.653	63.4262	74.859	83.0355
26.0219	8.29525	26.6999	7.96963	34.6589	23.6829	74.9324	120.483
26.023	11.7296	26.7002	15.7435	34.676	50.0924	75.0723	103.105
26.0243	11.4213	26.7011	8.25901	34.6786	88.7633	75.1981	90.3841
26.0273	4.87328	26.7018	11.3031	34.6817	22.2522	75.2931	106.091
26.0295	10.0763	26.7022	10.0468	34.6874	22.9582	75.3721	93.0838
26.0356	5.85485	26.7191	6.45397	34.702	96.8771	75.3934	37.3571
26.0604	10.6231	26.7317	8.40806	34.718	14.8857	75.5876	65.8319
26.0644	6.35246	26.7359	7.97418	34.7505	65.3115	75.6414	52.1216
26.0738	13.3108	26.7401	11.9288	34.7509	18.5228	75.785	99.1765
26.0791	6.41792	26.7426	8.24681	34.7728	28.8491	75.9045	61.8439
26.0799	6.24526	26.7504	13.3296	34.7749	17.9198	75.9119	59.7639
26.0835	6.4358	26.7572	8.91525	34.7938	28.2076	75.9638	105.974
26.0844	8.70543	26.7579	9.55783	34.8337	74.1661	75.9693	253.258
26.086	7.68377	26.776	13.6199	34.8763	13.2958	76.0011	89.3519
26.0875	8.75494	26.7771	10.4196	34.8948	11.0283	76.0673	99.4878
26.0889	8.39472	26.7824	15.6501	34.9032	37.3181	76.1968	81.0647
26.0899	9.54574	26.7902	9.83957	34.9054	31.4747	76.1999	63.3378
26.0935	12.2732	26.8008	13.5551	34.9161	39.9347	76.4151	91.4615
26.0985	9.21945	26.8017	5.92261	34.9239	33.0492	76.4265	133.977
26.1058	7.68877	26.8044	8.47567	34.9279	22.8405	76.4602	170.94
26.1092	11.5223	26.8088	9.38927	34.9371	35.6824	76.4685	98.6658
26.1096	4.89702	26.8155	10.5791	34.9917	14.3333	76.5028	153.311
26.1098	10.8479	26.8196	10.5957	35.0043	18.0103	76.5062	49.1535
26.119	7.58818	26.8208	8.65102	35.0055	33.1066	76.5757	163.692
26.1235	7.87151	26.8216	13.69	35.01	36.1365	76.8135	58.6638
26.1274	9.81455	26.8288	8.55472	35.0479	32.2031	76.8193	87.4249
26.1326	11.2727	26.845	6.48064	35.0632	21.6271	76.991	93.7094
26.1518	9.13802	26.8578	7.58287	35.0976	46.4051	77.0605	61.9779
26.1624	10.9863	26.8734	8.45279	35.1302	28.9652	77.0649	65.887
26.1678	5.90952	26.8764	8.91259	35.1562	27.1317	77.0704	115.553
26.1883	6.53934	26.8813	13.3144	35.1572	68.5694	77.1427	69.8543
26.1921	7.8752	26.8857	8.54696	35.1592	25.8656	77.2195	135.067
26.1992	7.37081	26.8995	10.4124	35.1839	45.2763	77.3065	118.003
26.214	11.5969	26.9053	8.4501	35.2158	52.3735	77.3494	56.0515
26.2152	23.7773	26.9098	8.94506	35.2192	23.3908	77.5007	60.5328
26.2157	13.1563	26.9195	3.83064	35.2204	27.1594	77.6416	81.981
26.2185	7.55822	26.9258	7.75312	35.2237	43.6219	77.6598	163.201
26.2204	9.52371	26.9314	6.46008	35.2276	14.6819	77.7044	175.586
26.2214	5.86694	26.9349	10.0269	35.2375	24.1858	77.9652	153.703
26.2416	11.998	26.9415	12.2667	35.2383	49.6993	78.103	93.5596
26.2429	9.38106	26.9442	7.47018	35.2576	58.5618	78.1283	110.204
26.2547	6.75872	26.9595	12.1477	35.2694	11.7021	78.1285	75.7119
26.2656	12.3505	26.9628	11.4698	35.3257	20.7119	78.1331	73.4987
26.2768	8.29835	26.9653	10.5388	35.3408	19.8051	78.1435	87.785
26.2903	7.54189	26.9827	9.07098	35.3469	21.6202	78.2539	141.45
26.3058	6.80105	26.9849	15.1817	35.3545	58.1486	78.2843	110.797
26.3072	13.5558	26.9979	8.75413	35.3576	17.5607	78.3916	116.194
26.3161	8.44354	27.0285	7.22754	35.3733	29.7189	78.4635	58.9818
26.3171	9.63627	27.0393	13.9188	35.4026	34.3693	78.5599	67.1322
26.3245	9.27934	27.0534	10.3362	35.4356	35.4624	78.9207	174.932
26.3261	12.4469	27.0643	8.75382	35.442	30.121	78.9494	94.5182
26.3275	9.86111	27.0652	8.74019	35.4912	33.6699	78.9496	111.381
26.3313	7.00466	27.0668	13.8413	35.5094	75.3381	78.952	113.002
26.3374	5.50576	27.0805	11.1224	35.5124	15.6291	78.962	74.0252
26.3429	11.2349	27.081	9.28498	35.5355	43.2597	79.0103	71.1872
26.3494	9.43123	27.0938	6.02231	35.5636	23.5176	79.0206	75.2172
26.353	8.49311	27.1083	8.76988	35.5821	37.1218	79.0499	81.411
26.354	7.2236	27.1096	7.3727	35.5903	53.1398	79.2406	232.056
26.3569	7.1134	27.1455	10.2232	35.6678	26.6704	79.2642	146.852
26.3805	10.5672	27.1469	11.4305	35.6686	14.4308	79.281	77.078
26.3818	8.86059	27.1619	7.88899	35.7647	7.2443	79.4309	46.4522
26.3965	9.34454	27.1765	11.1207	35.7996	25.8769	79.6231	123.424
26.4083	2.32562	27.1836	15.6105	35.7997	23.7387	79.6355	71.1711
26.4148	16.4835	27.1844	8.26407	35.8304	24.1719	79.6552	123.89
26.4154	8.1531	27.2008	12.1272	35.8632	29.7718	79.7028	91.4409
26.4221	6.80127	27.2069	7.54598	35.876	47.8321	79.7328	61.9111
26.4397	9.41694	27.2243	29.5388	35.941	103.078	79.7715	84.7937
26.4604	6.32462	27.2351	8.18356	35.9447	16.3039	79.8647	124.136
26.4713	8.76763	27.2556	7.48992	35.9486	33.3375	79.9408	60.4821
26.4877	13.9906	27.26	16.7618	35.9495	66.5897	80.0458	103.723
26.4897	3.39323	27.2839	12.3549	35.9557	67.335	80.0541	180.564
26.4904	12.7768	27.3043	11.693	36.0579	37.8805	80.1897	120.804
26.5176	9.85977	27.3061	5.7299	36.0899	29.907	80.209	74.5206
26.5241	5.94926	27.3061	15.1661	36.104	19.7335	80.2795	96.0917
26.5326	6.11636	27.3087	8.34121	36.1149	49.1167	80.306	319.707
26.5397	8.59066	27.312	8.2311	36.1227	31.2966	80.4883	86.2171
26.5411	9.43572	27.3135	9.8412	36.137	22.2275	80.5562	90.1783
26.5497	7.63127	27.3153	12.0491	36.1435	102.909	80.5747	115.134
26.5558	8.28814	27.3392	13.4015	36.1551	12.691	80.6008	111.081
26.5617	10.4994	27.3407	6.49053	36.1795	24.2303	80.6012	191.965
26.567	9.90314	27.3447	7.98086	36.1977	15.6577	80.6528	25.29
26.5677	27.8377	27.3488	19.2583	36.245	19.7967	80.84	191.276
26.5712	7.177	27.359	6.95025	36.2684	12.2078	80.8993	98.0383
26.5723	9.28033	27.3624	11.5674	36.2687	25.2526	80.9032	68.7126
26.592	5.07706	27.366	10.0814	36.2922	14.4822	80.9068	132.119
26.5976	5.28558	27.3684	15.789	36.3182	30.5579	81.1053	74.0232
26.6299	8.87484	27.3958	7.91971	36.3385	65.8822	81.3008	132.119
26.6353	10.1772	27.4051	9.3886	36.3534	38.1741	81.7285	107.945
26.6358	10.5412	27.4101	10.8423	36.3572	10.9737	81.7369	98.8052
26.6367	6.67418	27.4186	13.7785	36.378	25.7539	81.819	94.9582
26.6377	7.09258	27.4253	8.15515	36.4278	42.6282	81.9463	40.9101
26.6463	4.31785	27.4425	85.6381	36.4339	100.173	81.9977	84.5701
26.6464	12.407	27.4606	16.3667	36.5109	27.8401	82	142.379
26.6488	7.94151	27.4664	8.85894	36.5142	21.1008	82.0237	128.312
26.6573	7.74453	27.4708	7.35493	36.5203	14.0184	82.1024	123.903
26.659	12.5401	27.4711	11.9035	36.5593	40.0241	82.1102	98.9181
26.6645	7.02637	27.4718	8.00443	36.5594	13.113	82.2452	173.501
26.6667	9.87147	27.472	5.33179	36.5789	28.8692	82.2542	133.753
26.6916	7.20944	27.4775	12.8953	36.5795	37.2671	82.2757	77.4506
26.6951	8.23551	27.4969	8.49057	36.6087	37.1591	82.3757	210.957
26.6963	6.20326	27.5121	7.3475	36.6667	41.3447	82.4749	116.944
26.7047	8.49885	27.5135	7.49255	36.7015	24.9102	82.4764	117.968
26.7062	6.07171	27.5347	6.06818	36.7165	28.502	82.4798	128.144
26.7084	8.16248	27.5349	8.39003	36.8065	28.7336	82.5344	69.0562
26.7164	12.1465	27.5389	8.10504	36.8395	68.604	82.7231	28.1138
26.7248	8.18786	27.5403	10.481	36.8569	14.512	82.7312	259.022
26.7248	11.4352	27.5436	9.16021	36.8635	46.0602	82.8652	133.213
26.7507	7.26202	27.5508	17.7245	36.8826	28.106	82.9247	82.6392
26.7688	8.53159	27.5539	7.73716	36.9069	36.3756	83.0775	89.0961
26.7869	9.18697	27.5724	5.11191	36.9178	26.7061	83.2075	54.5387
26.7975	4.17196	27.5821	11.303	36.9398	25.539	83.2204	76.3271
26.7989	11.7236	27.5897	6.59649	36.9424	14.3584	83.3103	296.755
26.8205	8.00999	27.5935	10.1125	36.9475	30.758	83.4935	194.8
26.8209	9.14587	27.6043	9.22392	36.9746	19.7148	83.5097	101.069
26.8229	7.65682	27.6062	8.92933	36.9947	24.2531	83.6313	107.417
26.8305	7.29833	27.6137	10.3567	37.0246	38.162	83.6853	93.2411
26.831	9.39728	27.6172	8.72968	37.0273	20.1443	83.8142	162.26
26.8311	6.15149	27.619	8.30887	37.0358	53.2748	83.9875	187.529
26.8352	8.18828	27.6246	12.6796	37.0361	86.0057	84.0522	152.997
26.8391	7.83555	27.6305	9.39857	37.0376	33.6548	84.1226	98.2639
26.844	10.1528	27.6308	6.74473	37.0734	58.5741	84.2639	114.26
26.8553	6.70509	27.638	8.22635	37.0735	23.5216	84.2922	122.943
26.8618	6.69926	27.644	13.506	37.0896	27.1946	84.3312	161.132
26.8648	9.13287	27.6625	9.92275	37.1198	34.5936	84.4954	76.5207
26.8663	6.2115	27.6635	23.6655	37.1215	31.7183	84.6161	80.5401
26.8702	8.57045	27.6668	11.0063	37.1442	67.1982	84.6912	154.106
26.8751	14.502	27.6673	9.60681	37.162	19.1713	84.7496	156.647
26.8835	6.14296	27.6703	8.30708	37.1744	99.2985	84.9035	96.8871
26.8866	6.69375	27.6815	9.23112	37.2327	36.8069	85.0304	91.0601
26.8898	8.23513	27.6911	6.88351	37.2572	149.831	85.0311	68.9812
26.8942	6.36803	27.6966	12.6047	37.2659	20.3079	85.1339	107.827
26.9029	8.47336	27.6991	9.6406	37.2702	38.0147	85.1347	149.705
26.9039	8.72743	27.7055	10.5266	37.2905	9.4542	85.1451	58.5416
26.9084	4.35158	27.7309	10.524	37.298	79.7021	85.2438	44.1271
26.9207	7.80374	27.7326	20.0148	37.3089	92.1643	85.4693	56.5396
26.9241	4.02716	27.7435	14.5264	37.3324	30.1398	85.5007	137.984
26.9391	12.3223	27.7438	11.7295	37.3614	18.3526	85.5603	65.0204
26.9441	9.60258	27.7671	9.43074	37.3618	14.9039	85.5798	68.3092
26.945	13.0605	27.7672	11.1859	37.3883	29.972	85.9425	137.953
26.945	10.3316	27.7741	5.40753	37.3911	38.0818	85.9952	46.0745
26.9516	7.32708	27.7783	7.22981	37.3949	31.6335	86.0768	145.604
26.9539	11.5288	27.7829	12.1716	37.4297	48.2015	86.1651	108.928
26.9588	8.07206	27.7845	11.0292	37.4616	17.7722	86.1774	81.4214
26.9618	5.45498	27.792	8.53744	37.4639	21.9286	86.2486	221.971
26.9622	11.4659	27.8027	17.4147	37.4853	9.75552	86.4533	77.0883
26.9726	39.0654	27.8238	8.31885	37.4867	44.5013	86.4607	73.196
26.975	15.4286	27.8387	7.93622	37.4871	25.2326	86.5787	249.206
26.9808	9.05153	27.8443	13.3154	37.5092	39.5437	86.6608	95.2454
26.9927	6.83784	27.8472	7.346	37.5408	22.7115	86.7586	44.0976
26.9993	7.73503	27.8475	11.5948	37.5421	63.4895	86.8759	130.523
27.0002	12.1439	27.8681	9.34596	37.5491	35.8578	87.1313	197.573
27.0139	6.21515	27.8755	5.41538	37.5568	27.2383	87.2363	68.5322
27.0208	11.6475	27.8878	8.9233	37.5586	86.0777	87.2677	98.2952
27.0251	11.4591	27.9054	7.91268	37.5657	25.4335	87.2886	91.154
27.0252	6.26364	27.921	7.6899	37.6023	26.7113	87.4231	38.0972
27.0332	8.43658	27.9252	23.8502	37.6045	35.9376	87.5474	147.393
27.0471	7.46906	27.9303	9.95764	37.6434	45.8455	87.5604	90.1256
27.0489	5.96581	27.9336	6.60981	37.658	42.4226	87.5687	166.093
27.0505	8.34278	27.9343	8.3744	37.6651	45.9515	87.6241	175.347
27.0642	8.13564	27.9442	6.46916	37.6985	64.3052	87.6439	86.6394
27.0653	9.93158	27.9591	12.7455	37.7003	26.7593	87.8019	88.3241
27.0702	14.1574	27.9611	10.4854	37.7203	16.8426	87.8558	63.5558
27.0739	9.39868	27.963	9.74748	37.7419	54.2503	87.8598	144.394
27.0756	8.59124	27.9702	12.5932	37.7559	79.8662	88.0613	90.6939
27.0791	7.49867	27.9711	14.0427	37.7969	39.6465	88.0855	71.1266
27.0859	4.15888	27.9889	9.07242	37.832	23.8424	88.1868	163.494
27.0866	8.81395	27.991	8.90167	37.8451	20.9968	88.2423	140.89
27.087	10.6898	28.0116	12.999	37.8587	22.6687	88.3156	87.3149
27.0886	10.2647	28.0137	10.8929	37.9315	12.001	88.5276	74.7467
27.0922	8.54654	28.0272	10.5903	37.937	20.683	88.6465	186.689
27.0953	8.01179	28.0366	6.81469	37.939	45.0278	88.7007	119.377
27.0956	7.72185	28.0407	10.4108	37.9697	17.9636	88.895	235.656
27.0987	9.95193	28.0435	7.80046	37.9816	16.6907	89.0081	72.8363
27.1179	8.26415	28.0653	14.4153	38.0056	25.9794	89.0118	135.428
27.1185	10.1646	28.074	10.9113	38.0328	61.3259	89.0931	116.818
27.1223	6.75651	28.1023	8.38738	38.0472	41.8464	89.1502	229.166
27.1246	7.56203	28.105	8.87831	38.0478	15.9077	89.2293	114.187
27.1349	7.90866	28.1091	10.3286	38.0561	28.0153	89.3019	208.817
27.1389	9.95909	28.1118	10.5435	38.0626	30.9157	89.3673	182.906
27.1415	6.27969	28.1174	5.59913	38.0816	62.1793	89.3904	105.026
27.1523	7.89727	28.1215	5.72508	38.0968	25.3613	89.5007	193.552
27.1634	5.75275	28.1263	7.3582	38.106	23.2509	89.5166	94.7586
27.1717	13.0463	28.1431	9.13706	38.1209	14.3129	89.548	51.0425
27.1777	25.2683	28.146	10.5417	38.1435	17.0043	89.5907	94.2944
27.1804	11.6229	28.1553	10.2121	38.1497	52.4894	89.6956	64.1214
27.1806	11.0304	28.1603	8.66572	38.1752	38.3862	89.7168	100.645
27.1865	34.5286	28.1616	16.5085	38.1767	24.6238	89.7519	53.893
27.1952	14.1512	28.1624	9.88283	38.1771	16.2778	89.8655	139.303
27.2056	6.29436	28.172	9.22603	38.1941	34.1346	89.8966	177.262
27.2121	9.84477	28.1786	11.734	38.2002	30.0809	89.9194	64.5928
27.216	7.38513	28.1847	8.02818	38.2373	23.5636	90.1425	166.996
27.2454	7.48554	28.1927	13.9056	38.2566	6.72059	90.196	102.75
27.2491	10.4188	28.2002	8.93127	38.2633	27.6662	90.5215	81.4722
27.2553	6.79415	28.2098	35.4387	38.2687	27.1981	90.5258	160.088
27.265	13.6479	28.2114	19.2345	38.2941	25.1187	90.5288	71.763
27.275	8.80147	28.2133	10.9336	38.3081	39.4648	90.6239	68.9101
27.2966	36.2475	28.222	11.4146	38.3395	34.0811	90.6736	89.8275
27.3088	8.56005	28.2385	14.5588	38.3643	36.6748	90.7478	113.387
27.3152	7.10685	28.2413	11.367	38.382	109.427	90.8471	126.163
27.3276	10.9447	28.2452	7.48553	38.3896	27.8436	90.8676	69.9539
27.3345	8.27337	28.2493	13.4753	38.4197	8.45778	91.0145	156.541
27.3476	6.08741	28.2528	9.9376	38.4378	113.057	91.0284	125.227
27.3491	7.70547	28.2529	9.16053	38.4701	93.9553	91.4196	235.298
27.3493	9.70833	28.2722	14.2069	38.5196	20.6907	91.4413	71.137
27.3515	6.53785	28.2747	8.95021	38.578	26.6284	91.5384	110.471
27.3557	9.83253	28.2837	7.56808	38.608	39.5147	91.5897	55.3522
27.3844	13.1293	28.3187	7.32495	38.6465	110.838	91.6022	172.91
27.401	14.0699	28.3192	9.4449	38.6544	36.5017	91.6634	108.569
27.4093	9.76531	28.3302	15.1246	38.6663	39.671	91.7271	180.2
27.4155	6.22197	28.3336	8.60967	38.6726	70.5161	91.8584	123.926
27.4171	11.6766	28.3346	18.1017	38.7309	29.0978	91.9866	135.91
27.4199	8.89861	28.3384	9.5857	38.7751	55.2109	92.1562	164.587
27.4276	5.59208	28.3448	11.0692	38.7872	22.3829	92.1566	77.3156
27.4407	6.14187	28.3463	13.4922	38.7996	36.6678	92.1753	59.4693
27.4437	6.8998	28.3491	10.5063	38.8059	33.6461	92.3274	54.1888
27.4495	5.57169	28.3628	12.7927	38.8144	10.8077	92.684	107.503
27.4714	6.51429	28.3655	8.2228	38.8156	40.4328	92.7854	173.418
27.4743	8.41773	28.3726	11.0103	38.8279	60.9004	92.9844	177.627
27.4923	6.50391	28.3826	12.8289	38.8547	25.4767	93.0313	131.597
27.5115	6.76352	28.392	13.8925	38.867	40.4562	93.2238	179.092
27.5143	9.32093	28.397	13.475	38.8879	22.6976	93.4372	18.2188
27.5175	9.05268	28.401	5.92085	38.8963	50.8597	93.6668	229.473
27.5219	8.26326	28.4059	16.4401	38.8999	35.2406	93.7492	69.4798
27.5232	8.62697	28.4071	20.3941	38.9989	33.9926	93.788	66.6253
27.5232	9.7128	28.4094	10.1572	39.008	35.5216	93.8325	117.334
27.5344	6.19355	28.43	18.6294	39.0147	26.5423	93.971	99.189
27.5375	10.0154	28.4323	5.85062	39.0419	21.4205	94.0833	102.959
27.5405	7.69268	28.4392	11.2298	39.0499	38.3615	94.1823	80.6
27.5432	7.21928	28.4487	9.63801	39.1346	34.5142	94.3592	99.8745
27.5485	12.632	28.4514	7.10227	39.1488	27.5632	94.372	147.583
27.5488	3.62319	28.4565	15.2202	39.1541	70.5232	95.0827	69.1057
27.5648	15.5793	28.4633	12.8911	39.1841	24.6477	95.0897	162.208
27.5767	7.83705	28.4736	13.0848	39.187	18.3824	95.2811	76.3576
27.5989	8.72447	28.4747	7.2973	39.2032	27.4025	95.6788	185.361
27.6102	6.50567	28.4776	12.9429	39.2039	20.1561	95.7167	168.218
27.6163	6.2356	28.5026	11.786	39.2048	32.1023	95.7729	83.8406
27.6375	7.28061	28.5081	5.91364	39.2101	21.6871	95.9167	75
27.639	10.6781	28.509	17.3088	39.2248	47.2286	96.0526	102.181
27.6466	5.92932	28.5111	14.6728	39.2265	41.2739	96.0741	71.3105
27.6474	8.85373	28.5291	16.64	39.246	65.1413	96.2202	159.172
27.661	5.66358	28.5292	12.1913	39.3089	20.5836	96.2521	117.218
27.6669	14.2965	28.5445	9.17323	39.3139	46.2201	96.2535	88.6039
27.6704	11.2161	28.5477	8.35964	39.319	24.4853	96.3649	76.6413
27.676	5	28.5484	27.2775	39.3374	35.927	96.416	94.8584
27.7	8.06256	28.5794	11.281	39.3386	29.0036	96.4354	114.964
27.7089	5.82023	28.5815	12.1533	39.3566	16.8091	96.518	150.932
27.7116	4.40016	28.5878	9.61696	39.3603	25.9704	96.8022	186.773
27.7297	8.81315	28.5902	14.1443	39.3723	28.1634	97.3952	103.205
27.7347	10.4896	28.5911	11.4965	39.3765	21.2292	97.4423	84.1869
27.7414	13.9359	28.5923	7.67726	39.4271	24.0156	97.7618	324.053
27.7512	6.78557	28.5998	9.24644	39.4453	29.0865	97.9246	280.143
27.7549	7.90886	28.5998	8.02752	39.478	19.943	98.0147	92.7295
27.7678	6.70715	28.6188	11.0807	39.4996	38.8	98.1778	83.7918
27.7685	9.94515	28.6201	10.6884	39.6009	22.9941	98.2626	77.0295
27.7771	7.2788	28.6224	17.1704	39.6082	41.0247	98.4302	175.752
27.7789	12.8097	28.6243	9.02866	39.6769	5.36923	98.5941	185.909
27.7797	8.9225	28.634	11.1873	39.6975	11.2676	98.6621	117.24
27.7842	9.00828	28.6393	9.29562	39.7185	17.5433	98.818	162.42
27.811	7.61372	28.6475	9.59678	39.7549	33.9547	98.9704	88.8521
27.8221	8.48268	28.6517	14.4215	39.7563	46.2352	99.1652	222.981
27.8274	14.1335	28.668	10.9768	39.7593	35.0311	99.1983	92.7542
27.8399	8.95168	28.675	33.1995	39.8504	82.8764	99.2833	186.845
27.8443	8.49564	28.6756	14.0814	39.8584	67.5191	99.303	150.418
27.8611	8.41854	28.683	11.5172	39.8684	48.5096	99.7822	95.5655
27.8639	42.3021	28.6886	9.3895	39.8918	26.2616	100.041	106.207
27.8704	11.8817	28.6919	5.85499	39.8935	24.8347	100.175	214.93
27.8718	8.77129	28.6936	5.27215	39.9111	22.147	100.211	161.692
27.8747	19.7248	28.6987	7.39097	39.9196	56.5358	100.327	129.984
27.8875	6.14629	28.7085	9.22498	39.9383	23.2733	100.452	107.652
27.8883	7.38763	28.7185	7.7574	39.9543	30.4033	100.502	236.044
27.8932	7.81241	28.73	7.68972	40.0926	81.905	100.682	122.185
27.8995	9.57204	28.7471	10.3927	40.1082	23.266	100.709	185.644
27.9118	14.5329	28.7577	7.51933	40.1116	55.828	100.824	181.023
27.9185	11.9484	28.7597	9.51495	40.1931	40.6066	100.926	122.625
27.9211	10.5287	28.7796	13.0413	40.2139	23.532	100.977	83.0203
27.9299	7.36313	28.7956	13.3751	40.2174	20.1106	101.003	111.133
27.941	12.5874	28.8036	8.44875	40.2644	44.1802	101.143	162.373
27.9521	8.12333	28.8078	8.22562	40.2825	36.7705	101.178	117.359
27.9531	7.66872	28.8145	9.34421	40.3096	220.843	101.225	135.79
27.9668	5.63844	28.8173	10.097	40.3729	30.4047	101.366	132.205
27.9699	7.22697	28.8307	6.81535	40.3733	110.702	101.401	180.807
27.9756	7.39396	28.8308	9.94335	40.3815	36.9479	101.46	115.145
27.984	11.1824	28.8473	9.35748	40.4003	44.8381	101.497	216.768
27.9878	5.92939	28.864	8.74268	40.4229	25.5404	101.506	162.498
27.9882	13.1101	28.8659	9.77252	40.441	30.7084	101.565	114.2
27.9906	15.4854	28.8727	10.0292	40.5048	56.0223	101.627	123.435
27.9975	10.531	28.8826	13.484	40.5456	47.543	101.736	58.5173
28.0004	11.0978	28.8857	10.0309	40.5507	52.3702	102.105	100.564
28.01	7.72523	28.8882	12.9701	40.5555	45.2017	102.109	121.93
28.0101	4.56364	28.8981	10.0851	40.5605	32.1223	102.155	138.091
28.0136	9.30628	28.9321	9.16276	40.5617	47.2186	102.224	53.8569
28.0155	10.7552	28.9401	7.77124	40.5669	32.464	102.59	189.176
28.0179	13.1197	28.9529	10.7982	40.58	29.1262	102.623	273.746
28.0192	12.5591	28.9558	12.0375	40.5897	37.1724	102.691	332.587
28.032	8.47878	28.9639	7.86547	40.6529	22.4311	102.758	155.184
28.0422	7.66808	28.9722	5.42406	40.657	27.5057	102.911	186.992
28.0737	10.0513	28.9889	9.95385	40.6801	31.7287	102.936	226.206
28.0832	11.7701	28.9908	10.3057	40.6816	28.1692	102.936	221.032
28.0906	7.31128	29.0202	9.7403	40.6879	26.9771	103.02	136.591
28.0961	5.06551	29.0442	8.19565	40.7621	14.2228	103.079	104.963
28.0989	5.01753	29.0487	13.3558	40.7819	16.2258	103.293	143.697
28.1032	10.3927	29.049	9.10772	40.7914	17.394	103.346	107.908
28.1048	8.10625	29.0544	11.2877	40.7998	17.5939	103.424	87.6085
28.1066	18.1745	29.0694	11.5448	40.801	107.152	103.478	90.6745
28.1163	10.4074	29.0698	11.4367	40.8066	60.3458	103.492	117.911
28.1213	10.1574	29.0916	11.4568	40.8223	21.5136	103.643	55.7069
28.1265	14.613	29.0956	13.2264	40.869	36.9817	103.671	137.631
28.1419	8.00957	29.1119	10.2342	41.0236	45.2103	103.695	97.2189
28.147	23.3308	29.1324	6.58756	41.0477	42.4958	103.759	139.546
28.1934	7.98044	29.1609	22.3056	41.0634	35.4728	104.192	191.514
28.194	8.78075	29.1694	10.0702	41.0635	32.6857	104.393	106.73
28.1998	6.9266	29.1713	8.67247	41.0733	69.2224	104.713	154.094
28.2005	8.71689	29.1742	11.0926	41.0786	38.0273	104.787	103.14
28.2059	11.5277	29.1857	11.066	41.0839	21.1088	104.812	112.179
28.2165	7.61738	29.201	12.3412	41.1288	32.7761	104.826	172.142
28.2354	9.0592	29.2101	19.3154	41.1896	8.16808	104.88	173.742
28.236	9.09402	29.2237	44.3645	41.2366	16.7336	104.904	96.7421
28.254	4.64685	29.2243	12.8468	41.2458	37.8143	104.941	58.5699
28.2672	8.05808	29.2499	11.0691	41.287	17.8463	105.006	154.644
28.2722	5.99917	29.2604	11.7349	41.3715	15.0765	105.018	142.962
28.2736	6.31801	29.261	12.669	41.4363	38.6173	105.039	102.926
28.2807	8.50238	29.2618	11.9737	41.5379	15.8044	105.54	114.613
28.2877	5.68998	29.2672	10.9615	41.5472	29.6034	105.94	174.796
28.2929	9.0569	29.2728	12.9822	41.6231	43.2006	106.109	101.443
28.3437	31.6241	29.2758	8.78108	41.6425	21.2157	106.304	201.932
28.3469	10.4114	29.2957	7.92904	41.6803	35.564	106.388	195.799
28.3653	12.5593	29.302	4.33822	41.6901	17.3621	106.43	218.897
28.3668	19.4727	29.3022	13.9339	41.7849	24.1686	106.707	120.053
28.3762	7.1527	29.3161	20.1407	41.7905	38.5005	106.978	186.208
28.385	9.48909	29.325	5.18396	41.7912	30.1157	107.101	188.397
28.3966	7.35515	29.3299	8.03114	41.8041	57.2402	107.116	146.468
28.3995	14.4387	29.3312	9.20386	41.8917	92.597	107.145	166.294
28.4111	8.84206	29.3347	9.33283	42.0044	24.0885	107.204	135.034
28.4127	10.0542	29.3415	14.8317	42.0503	12.3652	107.317	247.411
28.4165	12.0308	29.3539	12.144	42.1001	84.2254	107.465	135.191
28.4419	9.96377	29.3708	8.48692	42.1156	11.8014	107.56	75.5211
28.4431	5.13758	29.3805	12.3077	42.1208	29.2214	107.838	103.351
28.4475	8.59342	29.3938	7.14977	42.1386	31.6362	108.167	174.055
28.4545	6.48252	29.3966	14.7697	42.2461	50.9344	108.199	105.439
28.4563	13.3851	29.4019	11.7638	42.3074	32.5643	108.226	96.7648
28.4682	31.8053	29.4022	6.40702	42.3711	23.2992	108.245	248.277
28.4726	2.83842	29.4189	7.82288	42.4447	28.6782	108.324	99.3248
28.4755	7.60158	29.4211	6.55792	42.5081	69.0244	108.451	161.478
28.4768	17.3684	29.4332	7.63482	42.5134	24.0728	108.472	165.689
28.4908	9.00999	29.4362	8.1958	42.515	32.9949	108.609	205.033
28.4937	8.61213	29.4362	10.7446	42.5846	23.7432	108.877	135.516
28.4943	10.6101	29.4375	4.89651	42.6022	79.2295	109.045	100.58
28.4984	8.89982	29.4448	9.40724	42.6118	122.595	109.171	116.697
28.5001	15.3955	29.4614	9.88662	42.6271	13.9376	109.232	145.147
28.5108	6.96341	29.4708	6.52445	42.6595	24.7281	109.289	147.096
28.5156	18.8502	29.4751	12.7108	42.7835	44.9101	109.336	98.7223
28.5217	5.4	29.5	12.7095	42.787	32.4617	109.342	154.485
28.5418	72.7241	29.5013	26.3147	42.7899	52.8751	109.473	224.689
28.5504	7.30995	29.5249	14.16	42.814	22.5339	109.535	235.882
28.5669	9.41049	29.5333	8.53681	42.8237	22.1851	109.624	110.597
28.5716	7.27345	29.5357	15.6028	42.8778	62.3345	109.849	107.064
28.5868	11.8994	29.5486	8.30913	42.895	39.3282	109.858	193.491
28.5906	10.1348	29.5518	5.02957	42.8998	45.7753	109.898	117.791
28.6017	11.5269	29.5621	9.04503	42.9197	70.0635	109.957	86.9584
28.612	7.85439	29.6018	17.2324	43.0563	52.3666	110.193	340.836
28.6157	6.16567	29.6035	5.5958	43.0613	62.0363	110.583	65.7447
28.6205	7.33408	29.6036	11.6037	43.0655	20.8139	110.746	135.037
28.6423	5.53912	29.6046	8.16287	43.0882	78.6267	110.8	112.843
28.6523	6.24942	29.6048	7.22818	43.1155	82.4081	110.931	154.852
28.6533	10.2046	29.6179	9.28459	43.1244	24.6444	111.145	157.778
28.6569	10.0649	29.6213	8.58464	43.1793	21.7519	111.509	109.329
28.6603	3.97818	29.6269	11.3698	43.2417	25.7549	111.661	113.947
28.6655	8.30353	29.6355	8.57765	43.3263	46.3605	111.724	211.561
28.6739	6.40813	29.6462	16.9854	43.3455	28.0431	111.911	145.021
28.6948	7.24195	29.6687	14.8314	43.406	28.3514	112.028	130.936
28.7025	11.0277	29.6845	29.2197	43.4166	31.0091	112.124	101.602
28.7152	6.22084	29.6897	13.4025	43.4354	106.376	112.417	150.862
28.7184	1.20051	29.6975	9.58557	43.4381	29.4963	112.724	159.727
28.719	11.7287	29.7072	10.7394	43.4608	31.3848	112.82	157.489
28.7269	10.5452	29.7213	15.0459	43.5236	18.5955	112.869	122.793
28.7308	14.0325	29.7223	8.99338	43.5437	22.6554	113	157.012
28.7316	5.53514	29.7327	9.92034	43.5917	13.4686	113.342	87.6288
28.7415	8.11368	29.7414	10.076	43.6038	22.8145	113.446	255.263
28.749	19.146	29.751	9.09422	43.6253	26.9814	113.462	94.9532
28.7536	14.5167	29.7584	11.2465	43.6318	38.6724	113.865	139.57
28.7631	12.8981	29.7626	33.1225	43.6976	70.1015	113.883	140.257
28.7659	6.97876	29.7815	16.1171	43.759	27.356	113.894	72.2665
28.7807	3.87113	29.7859	8.0192	43.8036	42.4057	113.971	105.762
28.7959	8.15874	29.7951	19.704	43.904	115.665	114.07	114.753
28.8021	7.508	29.8096	6.97932	43.9178	22.8237	114.104	139.553
28.8047	10.7222	29.8138	7.80129	43.9212	59.3779	114.12	110.299
28.8164	6.9299	29.8229	13.5488	43.9357	39.4784	114.187	167.821
28.8176	5.48524	29.838	11.5595	43.9366	13.4828	114.584	159.708
28.84	11.3861	29.8562	18.4804	43.9464	10.1401	114.699	186.183
28.8419	7.43753	29.8685	8.68816	43.9681	64.9391	114.882	182.496
28.8468	5.25618	29.8698	17.1124	43.9722	31.6667	115.09	197.782
28.857	6.45514	29.8702	7.03756	44.0007	123.564	115.106	200.905
28.8637	11.1401	29.8723	11.3439	44.0705	48.0197	115.482	71.1411
28.8682	15.6523	29.8843	5.33182	44.0818	23.7221	115.568	232.652
28.8718	9.16137	29.8844	10.5599	44.0904	42.2104	115.667	151.135
28.8731	9.89286	29.8951	13.2195	44.1787	27.3289	115.734	112.942
28.9566	12.5242	29.9078	9.03774	44.2954	138.054	115.768	156.487
28.9665	10.2126	29.9147	19.2309	44.3285	49.8993	116.139	223.949
28.9991	4.37928	29.92	9.49378	44.3594	25.9848	116.259	100.772
28.9993	10.5948	29.9369	12.3309	44.3792	28.4996	116.461	181.981
29.0046	6.07862	29.9378	5.44036	44.391	55.7262	116.471	207.811
29.0154	5.76187	29.9456	8.57555	44.562	41.2075	116.56	144.319
29.018	11.0394	29.9471	7.20854	44.583	51.9751	116.903	141.539
29.0366	8.41911	29.9473	12.7408	44.65	19.5907	116.947	107.912
29.0453	9.68012	29.9482	9.17557	44.6603	19.8717	117.056	175.234
29.0459	4.46068	29.9504	9.43559	44.6637	83.6175	117.114	130.398
29.0558	6.95431	29.9547	8.93242	44.6646	33.5028	117.241	74.8099
29.0614	7.3149	29.9604	11.1552	44.7117	68.5808	117.257	84.0593
29.067	10.6633	29.9741	11.0272	44.7256	28.5458	117.52	229.48
29.0892	25.1171	29.99	6.85895	44.789	39.6108	118.093	157.959
29.1166	11.1068	29.997	7.39674	44.8263	38.4361	118.184	190.104
29.1272	8.71692	30.0001	10.4131	44.8284	75.9501	118.203	197.768
29.1343	7.28339	30.0186	9.8415	44.8321	95.0521	118.406	328.698
29.1361	11.0241	30.0349	11.7006	44.8821	43.5107	118.417	132.33
29.1518	9.26321	30.0405	11.0618	44.9005	25.3854	118.44	324.2
29.1609	8.77311	30.0559	8.63814	44.9586	34.5874	118.639	161.351
29.1994	11.3015	30.0592	14.7088	45.0097	95.8879	118.647	146.994
29.2041	13.3803	30.0699	10.4394	45.0335	31.1206	118.733	87.5668
29.2183	8.58367	30.0751	3.76601	45.0344	20.2378	118.855	121.129
29.2246	13.5246	30.107	11.8682	45.0806	82.5933	118.91	149.273
29.233	8.03376	30.1129	8.06488	45.0921	53.2192	119.063	83.3684
29.2343	8.58496	30.1325	13.5116	45.1022	22.3363	119.14	143.239
29.2392	9.1408	30.1372	16.9865	45.1716	46.6805	119.142	232.526
29.2432	6.62803	30.1509	8.27288	45.2151	51.4177	119.582	181.902
29.2487	9.29451	30.1514	11.2363	45.2275	37.314	119.604	114.721
29.25	9.16749	30.1608	9.83149	45.2841	63.3098	119.766	161.053
29.2572	8.32049	30.1672	14.4863	45.3494	27.9952	119.834	167.741
29.272	8.16299	30.1756	8.32282	45.3829	34.4087	119.982	173.565
29.3056	10.985	30.1762	15.2078	45.3935	18.3033	120.19	276.607
29.3082	10.3388	30.1845	9.85612	45.4694	27.1513	120.237	110.916
29.3113	12.4523	30.1913	10.7119	45.4865	95.7131	120.306	215.954
29.3186	6.93729	30.2036	9.53632	45.487	32.6002	120.331	77.842
29.329	7.79274	30.2068	8.06159	45.4889	20.4311	120.541	123.68
29.3354	6.83992	30.2075	17.3516	45.5112	34.947	120.566	278.766
29.3376	12.3896	30.2123	14.9388	45.5806	62.4297	120.579	198.812
29.3418	7.90768	30.2151	25.57	45.6892	89.5022	120.753	125.975
29.3582	8.90155	30.2297	12.9519	45.696	43.7343	120.821	123.628
29.3634	5.71094	30.2343	8.29206	45.7887	110.023	120.837	215.216
29.3737	8.95921	30.2453	11.3997	45.7953	42.1304	120.892	186.532
29.3745	7.5836	30.2563	8.70219	45.8027	20.2225	120.953	158.74
29.378	7.95372	30.2566	16.4543	45.8171	55.298	120.953	73.2171
29.4035	6.51506	30.2751	11.0448	45.8244	50.6815	121.173	261.783
29.4097	10.7122	30.29	7.27938	45.8415	66.4159	121.301	166.109
29.4113	3.40039	30.2999	8.86561	45.8578	67.1419	121.331	127.159
29.4265	6.79882	30.3059	8.5124	45.917	72.0533	121.367	207.734
29.4268	8.50379	30.3166	7.469	45.9557	44.01	121.467	191.966
29.4397	7.62438	30.3172	10.0251	46.1818	58.676	121.597	177.364
29.4494	14.8116	30.3179	13.1761	46.1976	29.1048	121.669	106.124
29.4526	7.57494	30.3249	12.4742	46.21	56.5851	121.703	223.201
29.4618	9.03638	30.3269	9.88811	46.2833	20.5766	121.909	128.496
29.4632	7.65052	30.3274	14.617	46.2866	23.0082	121.964	237.504
29.4745	5.94537	30.3511	12.1867	46.2875	67.2361	122.048	237.175
29.4776	16.4652	30.3775	6.27678	46.4212	21.5794	122.124	122.426
29.4814	8.78571	30.3794	11.6491	46.4537	70.6177	122.217	181.711
29.4821	7.1413	30.382	8.96387	46.4656	72.3818	122.22	128.728
29.4909	7.406	30.3834	9.48013	46.471	55.7856	122.301	149.626
29.5232	13.7874	30.3955	12.5041	46.5051	85.3191	123.286	164.668
29.5323	19.5812	30.4178	135.653	46.5843	50.8899	123.341	92.8214
29.5384	8.92257	30.4285	11.9771	46.5904	30.0746	123.708	90.225
29.5395	6.61394	30.4297	19.3971	46.6287	30.4344	123.757	207.962
29.5573	8.45969	30.4356	11.4432	46.6922	30.9224	123.795	155.498
29.5603	10.9343	30.4448	8.2009	46.9448	48.8905	123.877	72.4306
29.5609	12.9661	30.4765	8.22245	47.0188	64.6093	123.95	180.893
29.5658	12.2413	30.4819	10.3166	47.0208	91.9607	124.166	135.277
29.5757	8.70861	30.4951	17.5092	47.0639	33.8051	124.324	236.425
29.6358	5.35169	30.5045	8.55347	47.0824	39.25	124.714	71.1833
29.6377	6.85788	30.5083	5.01346	47.1236	63.3061	125.204	95.1423
29.6458	5.76932	30.5245	9.85565	47.2821	22.8166	125.545	189.671
29.6505	8.6104	30.5509	13.3627	47.3096	28.0381	125.822	92.5588
29.6843	12.9978	30.5684	7.49218	47.3938	50.2839	126.059	153.215
29.6898	5.87379	30.5812	13.855	47.4462	31.9017	126.129	281.775
29.6908	10.3658	30.5818	10.7651	47.4606	4.74667	126.765	180.997
29.6998	7.76993	30.6378	9.41385	47.4677	16.9038	126.835	156.003
29.7	4.88204	30.6456	6.88165	47.477	64.4857	127.006	342.195
29.7314	11.856	30.6502	8.56353	47.5036	31.2559	127.154	119.017
29.75	5.9937	30.6752	13.1246	47.5236	12.5026	127.479	159.38
29.7575	16.1387	30.693	7.36564	47.5402	26.3098	127.615	286.337
29.7601	6.95225	30.6986	12.106	47.728	46.8238	127.616	440.653
29.775	25.0153	30.7081	10.0993	48.0414	62.8538	128.371	153.401
29.7858	9.57761	30.7175	9.48184	48.0458	47.3859	128.406	146.43
29.7858	9.11392	30.7223	13.0085	48.1712	40.3798	128.556	152.974
29.7895	6.39858	30.7274	13.9423	48.2726	59.8184	128.707	359.351
29.7963	45.9115	30.7294	6.11436	48.2937	97.3492	128.716	294.618
29.8282	9.20611	30.736	16.2729	48.3267	33.8578	129.018	253.754
29.8285	14.1492	30.7381	13.9541	48.3729	114.827	129.34	146.217
29.8294	8.64974	30.7467	8.84215	48.4065	32.5348	129.402	215.98
29.8457	10.9833	30.7518	14.6896	48.4523	52.2628	129.628	66.096
29.8516	13.3905	30.7526	7.14145	48.6288	63.8894	129.847	232.561
29.8546	11.4092	30.7572	14.1167	48.6821	48.9476	129.949	166.097
29.8583	4.9866	30.7582	18.9564	48.727	31.329	130.072	172.474
29.8776	14.1637	30.7681	3.93202	48.8421	89.0386	130.102	217.627
29.8782	10.0855	30.769	10.2685	48.9713	38.1176	130.452	123.149
29.895	3.10613	30.7787	19.2345	48.9842	50.1012	130.692	210.792
29.8978	7.34331	30.7788	8.39604	49.1702	18.9386	130.887	299.56
29.9347	11.5786	30.7827	15.4672	49.2982	44.5491	131.014	258.625
29.9391	18.6436	30.7869	25.6471	49.3445	88.8955	131.093	193.348
29.944	10.9055	30.7896	11.0105	49.3855	107.455	131.407	162.593
29.9515	7.74686	30.8049	7.00648	49.3953	47.571	131.447	71.8795
29.9598	7.98864	30.8065	9.28614	49.4224	36.6379	131.463	214.061
29.964	3.82756	30.8378	11.464	49.4527	59.7113	131.563	116.672
29.9803	13.3888	30.8475	10.1889	49.5043	68.8833	131.621	159.458
29.9972	9.74234	30.8552	16.4123	49.5142	85.9013	131.768	303.64
30.0063	7.89719	30.8749	11.7711	49.5439	54.5203	131.919	218.567
30.0068	8.58621	30.8849	12.326	49.548	39.3319	132.036	228.776
30.0089	13.0921	30.8886	8.11376	49.5592	79.5355	132.184	146.088
30.0153	9.232	30.8931	3.42563	49.8012	93.5857	132.192	123.184
30.0338	7.23529	30.894	9.65731	49.8152	11.9948	132.601	430.068
30.0384	8.98244	30.9037	10.4884	49.8829	25.7912	133.205	183.882
30.0552	11.7486	30.9303	9.09414	49.9096	37.2531	133.301	158.763
30.0604	11.6578	30.9394	6.26923	49.9111	29.8997	133.303	242.03
30.0795	4.90379	30.9547	5.92192	50.0338	47.6211	133.481	171.363
30.0809	7.23116	30.9613	19.7374	50.0388	43.2048	133.642	151.074
30.0841	6.11321	30.9763	9.77826	50.1163	26.951	134.049	150.59
30.1418	8.05645	30.9851	11.55	50.2299	71.839	134.418	243.971
30.1433	8.10462	31.0231	15.5743	50.2326	20.1354	134.472	148.805
30.1457	8.29452	31.0474	9.79274	50.2642	36.6615	134.966	265.012
30.1518	7.06833	31.0513	8.24666	50.29	51.8011	135.005	192.673
30.175	10.3282	31.0609	8.58991	50.4173	76.9457	135.01	136.272
30.1994	7.06119	31.0676	7.65756	50.4222	44.5544	135.467	124.433
30.2189	4.01592	31.0701	11.5181	50.453	36.3613	135.695	208.466
30.2204	9.01231	31.0778	14.7078	50.4782	30.0679	135.828	128.896
30.2281	23.5847	31.0832	11.9583	50.5323	30.5546	135.984	185.663
30.2292	15.8906	31.0901	12.4837	50.5328	47.6779	136.1	202.596
30.2297	8.53462	31.0996	6.92812	50.5475	21.1024	136.245	212.37
30.2319	7.7234	31.1113	7.93274	50.9449	43.5097	136.318	207.189
30.2416	7.07073	31.1269	11.844	50.9908	44.2625	136.391	211.719
30.2425	13.5767	31.1278	8.52919	51.0796	46.016	136.695	122.291
30.2426	8.05525	31.1321	9.56138	51.1588	25.3604	136.985	108.598
30.2475	11.2905	31.1401	17.2405	51.2336	68.2615	137.168	101.895
30.2483	19.8056	31.1522	9.49405	51.3029	25.0142	138.074	247.869
30.2564	7.23242	31.1666	9.79459	51.3214	41.8937	138.531	107.139
30.2592	12.7756	31.2018	9.18551	51.3219	56.8561	138.593	170.212
30.2706	19.324	31.2074	10.384	51.4598	45.1453	138.866	192.164
30.28	9.03638	31.2123	3.49893	51.5094	103.297	139.805	147.05
30.2939	5.2747	31.2127	11.6137	51.6081	67.7455	140.006	223.684
30.2993	8.93583	31.2149	17.1744	51.7094	30.3275	140.088	267.441
30.3016	4.51933	31.2347	12.6499	51.7252	77.5547	140.167	167.36
30.3043	11.4217	31.2561	11.3661	51.7887	24.1925	140.324	122.973
30.3117	9.90619	31.2628	8.82601	51.7894	58.059	140.891	174.889
30.3231	7.65325	31.2692	13.2919	51.9061	37.165	140.997	219.721
30.3244	11.62	31.2731	8.16852	51.9224	96.0599	141.501	202.926
30.3459	4.68263	31.2781	9.90541	51.9527	81.6523	141.823	133.253
30.3658	14.3362	31.2819	12.8255	52.0071	43.9415	141.826	178.639
30.4013	15.9374	31.2835	4.6589	52.078	26.8028	142.608	114.908
30.4127	7.87394	31.2912	3.98619	52.1593	25.2598	142.765	159.87
30.4217	8.08514	31.3003	7.29152	52.2128	55.3033	142.848	95.1724
30.4391	7.47447	31.3093	20.8455	52.2925	38.1349	143.249	185.515
30.4465	7.17109	31.3111	9.64589	52.3488	44.6405	143.265	176.783
30.4651	10.4203	31.3457	14.2692	52.5802	118.391	143.538	243.6
30.4656	8.68881	31.3765	10.4601	52.6062	46.826	143.717	111.48
30.4814	7.10732	31.379	9.59109	52.708	71.6159	144.169	293.24
30.4876	16.4618	31.3853	4.96446	52.7696	47.8632	144.233	192.873
30.4913	6.28464	31.3931	15.8055	52.7758	72.7175	144.447	110.62
30.502	20.2625	31.4007	8.79672	52.7837	96.8608	144.53	255.675
30.5054	6.90707	31.403	5.36395	53.0905	57.7966	144.594	137.321
30.544	10.6929	31.4047	13.6897	53.2049	19.9193	144.688	319.838
30.5498	8.24881	31.4075	10.2682	53.2365	41.9773	144.706	172.893
30.5544	9.27702	31.4079	11.4891	53.4889	41.1833	144.769	115.843
30.5658	13.3566	31.4142	14.1107	53.5433	40.6355	145.205	292.046
30.5791	7.48836	31.4202	10.9254	53.7558	25.8659	145.551	130.063
30.584	11.4981	31.4222	7.73104	53.7727	54.3702	145.585	190.469
30.5842	7.89022	31.4222	5.19403	53.8433	29.4389	145.728	129.026
30.5872	7.62729	31.4234	3.90595	53.8663	67.6718	146.338	167.96
30.5971	12.6018	31.4466	7.91879	53.9951	30.4559	146.577	332.344
30.6122	7.92175	31.4474	14.4982	54.0962	28.1046	147.042	143.959
30.6279	14.7475	31.4481	9.17112	54.1302	76.7917	147.045	111.54
30.6399	9.27646	31.4752	15.3927	54.2462	63.6196	147.421	144.616
30.6405	12.1876	31.4802	8.54306	54.2586	83.3333	148.044	175.215
30.6775	6.58123	31.5173	9.56572	54.2877	126.695	148.085	251.925
30.6916	7.50685	31.5196	14.9745	54.3071	60.0158	148.433	148.583
30.7027	3.67753	31.5211	10.2004	54.4259	3.88095	149.285	219.682
30.7148	10.1749	31.535	8.32906	54.5712	66.4333	149.924	138.222
30.719	8.9835	31.5436	8.00997	54.6077	30.7522	150.217	199.185
30.7303	12.9435	31.5463	6.43995	54.6357	46.7847	150.511	143.006
30.7309	12.4855	31.5517	16.8091	54.9248	133.257	150.942	305.307
30.7348	8.36506	31.5598	7.78832	54.9481	39.703	151.552	224.99
30.7447	8.09797	31.5708	7.87343	55.1863	65.857	151.896	208.207
30.758	8.57684	31.5752	9.16004	55.1892	58.2933	152.055	234.083
30.7692	5.67825	31.5969	7.34896	55.2123	25.3752	152.121	156.911
30.7748	11.811	31.5983	16.741	55.3149	30.6379	152.301	143.302
30.7784	7.4432	31.6154	12.7195	55.4249	20.9753	152.374	173.377
30.8633	10.0703	31.6197	5.43415	55.4811	92.2064	152.432	130.334
30.8804	8.62436	31.6314	9.05601	55.731	20.0764	152.511	244.808
30.9075	4.77901	31.6393	13.9853	55.8185	56.213	152.539	193.716
30.9257	6.18969	31.6407	9.81259	55.8961	54.138	152.636	161.415
30.9267	10.1986	31.6685	9.05941	55.9334	38.7538	153.304	175.13
30.9442	6.6459	31.6814	13.9775	55.9717	57.0122	153.38	264.525
30.9455	6.93106	31.6854	9.8078	56.2869	43.5714	153.394	151.372
30.9468	12.0061	31.6953	7.066	56.3074	100.955	153.734	281.828
30.9481	8.78776	31.7047	11.4874	56.3536	39.3011	153.888	286.18
30.9596	7.90088	31.712	9.49611	56.6317	100.6	154.023	105.63
30.9741	23.6336	31.7258	10.3545	56.6351	42.2644	154.812	228.676
31.0389	10.6929	31.7313	14.7143	56.6764	41.7318	155.701	132.175
31.047	6.43865	31.7389	9.24184	56.848	100.953	158.183	99.1484
31.0587	10.4793	31.7463	36.7848	56.8827	15.1726	158.187	220.049
31.0678	6.85338	31.7581	11.1546	56.9205	53.6437	158.827	214.795
31.1202	17.0956	31.7637	8.75928	56.9302	79.6151	159.098	216.161
31.1315	6.20851	31.7744	8.50365	56.9376	105.609	159.532	267.823
31.1335	10.3538	31.7767	9.25383	57.1575	29.6259	159.962	137.014
31.152	6.62447	31.7915	12.2912	57.2018	27.8211	160.253	267.37
31.1552	20.0476	31.7927	14.5431	57.2958	77.1878	160.285	241.045
31.1575	9.01608	31.7955	8.54878	57.6356	23.8239	162.06	185.924
31.1685	9.28895	31.8142	16.2454	57.7109	21.5154	162.496	257.616
31.1887	9.28233	31.8348	9.59858	58.1357	39.8241	163.097	191.381
31.1948	12.0557	31.8495	54.1402	58.5451	107.025	163.2	155.827
31.1954	9.35804	31.8581	14.4633	58.7475	40.1057	163.586	340.446
31.2421	9.10708	31.8616	4.7687	58.8349	86.2598	164.413	545.174
31.2529	13.4404	31.8618	8.87779	58.9845	55.0138	165.133	165.709
31.2599	11.5563	31.8745	13.2176	59.2764	40.162	165.54	256.562
31.2859	5.51233	31.8921	6.93349	59.3031	89.9741	165.674	139.113
31.2985	8.92418	31.9202	9.34986	59.3662	104.216	166.514	214.667
31.3166	5.99771	31.9351	12.8569	59.4033	62.6994	167.077	319.238
31.3184	17.0043	31.9407	15.8115	59.5877	17.7353	167.32	144.366
31.3282	9.99582	31.9697	8.38047	59.8037	61.9141	167.513	198.366
31.3677	9.22836	31.9717	11.2438	59.9944	63.9899	168.621	233.887
31.3765	5.28936	31.9742	11.2688	60.0698	32.9465	170.521	131.156
31.4213	12.4136	31.9941	7.63518	60.1886	43.3977	173.072	192.034
31.4257	8.25985	31.9947	6.93213	60.2052	63.3971	176.504	209.713
31.4716	7.40978	31.9985	9.33973	60.3651	32.2078	177.575	334.621
31.4765	16.1618	32.0043	19.5639	60.387	34.7827	177.769	596.104
31.4771	19.116	32.0098	39.0562	60.4427	28.4553	178.103	258.175
31.4876	5.08295	32.0335	20.5586	60.4568	53.7241	178.521	271.643
31.4895	7.21104	32.0421	15.0619	60.6989	64.8571	178.609	181.757
31.5588	8.54371	32.056	8.14873	60.7439	18.4935	178.751	72.3123
31.561	13.7801	32.0587	7.34143	60.9862	165	180.369	262.319
31.5781	13.3152	32.073	18.6385	60.9941	72.504	180.53	260.973
31.5882	8.46398	32.0747	11.8863	61.0007	110.006	180.867	225.315
31.5943	12.4424	32.0894	10.7917	61.0065	69.5602	181.477	265.831
31.5943	7.47291	32.1306	11.3856	61.0872	14.5654	182.719	227.88
31.6031	6.27796	32.1422	16.3066	61.2023	97.603	183.538	270.182
31.6181	7.49089	32.1602	27.6571	61.5123	55.4672	183.767	256.6
31.6199	9.04627	32.1762	15.7235	61.6424	96.7406	184.7	253.415
31.6611	9.03004	32.1843	15.3657	61.6879	34.3022	185.714	174.716
31.6647	9.02591	32.1867	14.6037	61.732	71.001	185.863	162.82
31.6659	10.6847	32.1971	11.4296	62.2415	85.6234	186.791	179.367
31.6794	8.49287	32.205	19.5819	62.3443	26.5216	186.974	134.78
31.6843	7.65451	32.2393	8.43608	62.5117	31.4219	187.831	301.084
31.6852	9.53583	32.2419	15.9687	62.5465	75.838	188.284	159.125
31.7034	12.6333	32.2434	8.17286	62.7852	48.817	189.077	291.31
31.7047	7.02733	32.244	7.99935	62.8243	52.7179	190.567	285.412
31.7083	12.9748	32.2606	6.58626	62.875	60.8847	190.956	341.62
31.7275	9.26713	32.2757	17.2136	63.0144	39.0381	191.259	237.495
31.7279	15.4406	32.2789	11.1099	63.0301	22.3378	194.523	525.231
31.7424	5.29577	32.2943	7.77155	63.142	77.0892	195.546	380.438
31.7628	6.45549	32.3091	10.8557	63.5744	69.2795	198.184	265.485
31.7671	9.04031	32.314	13.1106	63.6774	21.8498	198.232	256.317
31.7695	14.2428	32.3225	8.95191	64.1764	51.0384	202.013	237.29
31.7758	6.62577	32.3239	8.80402	64.5737	36.3665	202.433	594.594
31.7859	14.4119	32.3278	8.77035	65.1431	35.7518	204.39	321.267
31.8573	11.7686	32.3387	8.55177	65.1986	42.2129	205.206	212.689
31.8679	10.6277	32.3451	12.2764	65.2878	58.0226	205.729	226.059
31.8775	5.36875	32.3759	12.4345	65.3497	68.8977	207.801	252.531
31.9063	8.03693	32.3809	9.80101	65.6498	17.0719	210.362	267.614
31.9094	8.54537	32.3876	10.3036	65.9771	27.4766	212.758	276.775
31.9136	8.35272	32.3909	10.6981	66.298	52.9123	216.132	319.699
31.943	18.9963	32.3918	8.70402	66.4845	96.7201	218.929	214.245
31.9467	8.63329	32.3948	10.5489	66.7841	67.4227	231.788	330.033
31.9632	14.3177	32.4034	18.0258	67.4521	39.7758	238.53	280.432
31.97	8.25835	32.4166	7.69087	67.4756	49.1202	255.574	362.88
31.9771	7.46343	32.4378	11.1639	67.6488	53.252	272.314	256.373
31.9854	14.7152	32.4687	13.4001	67.7669	39.7602	275.294	223.622
31.9869	5.56856	32.4754	10.1357	67.8672	65.623	277.828	283.584
32.0172	6.02071	32.4755	8.16847	67.954	115.216	278.201	266.877
32.0249	8.21992	32.4794	9.79348	68.0495	27.3416	278.566	260.286
32.0438	6.63245	32.4932	11.6467	68.2229	69.2477	321.395	263.833
32.0447	8.68716	32.4936	8.30825	68.6262	76.4252	335.915	272.319
32.0515	8.1758	32.5043	8.4083	68.7412	49.0102
32.0719	5.99128	32.5114	10.4167	68.9134	57.5136
32.0751	5.4952	32.5415	10.4162	69.2202	79.7908
32.1149	7.63025	32.5604	6.85062	69.2303	57.0126
32.1215	9.91394	32.566	9.3916	69.4549	28.4147
32.135	12.7968	32.5835	9.70213	70.2865	108.828
32.1369	11.3053	32.5867	12.0115	70.3609	88.2998
32.1536	7.48856	32.5884	9.04459	70.8033	40.5555
32.222	12.2611	32.5938	12.25	70.8045	24.9228
32.2699	7.87917	32.6066	11.3582	71.0529	109.35
32.2738	10.9545	32.6197	8.12302	71.2221	104.275
32.3128	12.1983	32.6426	11.9157	71.2789	49.7865
32.3251	4.98171	32.6451	5.72311	71.8856	90.1348
32.3446	18.2274	32.6466	11.8755	71.9444	84.4663
32.3549	9.92875	32.6682	8.77913	72.8433	68.6109
32.3557	9.90699	32.6774	17.02	73.0067	57.6281
32.3661	13.4376	32.6855	12.652	73.0456	41.3033
32.3832	7.87682	32.6975	16.94	73.2731	70.7603
32.3902	9.37396	32.7049	12.1201	73.3474	187.338
32.4016	8.05543	32.7063	19.7044	74.6508	37.4615
32.4051	4.21077	32.712	8.4154	75.0764	60.7216
32.4145	11.071	32.7334	10.1614	76.4061	82.3034
32.4207	5.57749	32.7435	8.24072	78.0558	88.0233
32.4572	4.18131	32.7561	21.1753	78.2109	122.848
32.4796	12.8034	32.7623	6.58628	78.4821	145.13
32.5015	7.79103	32.7682	10.8372	78.6879	64.5609
32.5676	7.51969	32.7956	13.1605	78.983	74.5192
32.5791	7.88239	32.8468	8.9276	79.9633	64.8823
32.6229	9.31981	32.8486	5.40256	80.6288	111.505
32.625	4.98467	32.864	12.1408	80.7667	35.4038
32.6371	13.9648	32.8725	10.4725	81.2089	75.1534
32.6413	7.28539	32.8754	11.9569	81.4072	111.433
32.647	5.41425	32.8758	7.83333	82.2425	85.1773
32.655	11.0283	32.9116	14.7356	82.4827	165.467
32.6593	22.4218	32.9214	4.84644	83.6784	48.6855
32.663	3.70191	32.9263	10.9742	84.3482	62.9976
32.6684	11.1896	32.9547	13.7998	84.5698	110.196
32.682	2.70625	32.9689	10.5088	84.6682	93.8543
32.6823	10.635	32.9993	7.07242	84.7273	90.3694
32.6958	14.4068	33.0312	10.0475	85.7723	68.0757
32.6978	6.19061	33.0369	11.7714	86.6803	85.6244
32.7582	9.58566	33.051	33.3629	87.0664	28.2158
32.7807	4.59211	33.1008	10.0398	87.114	99.7297
32.7887	11.8207	33.1119	9.12404	88.2775	66.9719
32.7938	11.99	33.1151	16.1392	88.319	64.2034
32.8001	5.33867	33.1676	9.82585	88.7826	112.599
32.8113	9.72229	33.1781	89.6798	89.7817	74.5342
32.8262	7.61075	33.198	12.29	89.9274	96.7673
32.8514	12.6386	33.2044	6.01727	89.963	121.32
32.8587	7.8762	33.2063	7.89442	90.453	80.5898
32.8906	10.6836	33.2131	11.8774	91.3271	266.993
32.9159	11.2931	33.3188	14.4318	93.2448	143.19
32.9512	14.8258	33.3299	11.872	93.8933	42.2552
32.9584	10.0926	33.336	9.04035	94.6838	108.977
32.974	12.0351	33.3464	15.1596	94.6852	121.416
32.979	11.7014	33.3478	11.4048	95.1774	58.5642
32.9884	9.3574	33.373	11.7577	96.1917	126.413
33.0159	12.1125	33.3933	11.885	96.4681	141.111
33.0358	13.2702	33.3963	5.57018	98.6296	154.449
33.0449	7.93485	33.4027	8.7668	99.2215	58.1699
33.0706	13.5149	33.4159	11.1409	99.2603	157.271
33.1524	11.4332	33.4237	10.3104	101.687	63.3586
33.1629	7.70705	33.4253	19.3754	106.801	378.352
33.166	14.6021	33.4364	4.30684	109.456	87.1385
33.1698	8.00739	33.4649	4.61619	109.543	91.4609
33.1769	16.744	33.4774	13.158	114.562	122.582
33.2187	6.35802	33.4783	10.9915	114.829	153.069
33.2577	21.1869	33.5008	9.9804	119.087	122.815
33.2664	11.7266	33.5057	11.1179	119.165	35.1293
33.2974	9.9865	33.5436	9.05041	119.84	229.392
33.2999	10.0279	33.5635	106.446	123.51	138.77
33.3049	8.60957	33.716	7.41935	124.706	165.434
33.3475	5.96104	33.7459	10.1508	125.72	107.498
33.3485	5.86872	33.7555	7.1944	126.919	137.499
33.3559	7.85386	33.7737	7.27257	126.972	111.961
33.3657	9.00072	33.8005	9.42593	129.748	170.845
33.4747	10.5548	33.807	8.77071	130.437	32.374
33.542	8.55934	33.8138	2.6827	135.234	117.413
33.542	17.6419	33.8148	16.2614	138.469	191.653
33.5476	8.7938	33.8393	24.756	138.539	154.174
33.5483	18.871	33.8441	16.144	140.412	99.5858
33.5547	12.7596	33.8532	6.03653	146.048	305.254
33.5588	9.68999	33.8823	31.8049	151.626	114.861
33.5992	6.05	33.9061	8.5952	168.873	21.6904
33.701	7.17344	33.9402	10.8275	177.348	155.039
33.7091	32.0847	33.9426	11.8091	182.352	187.184
33.7206	8.66135	33.9779	7.7066	185.756	158.964
33.7718	5.05692	33.9959	10.2741
33.7892	12.6258	34.0013	7.60731
33.8778	11.0283	34.0081	9.72751
33.9493	21.1624	34.0432	8.09433
33.9709	6.72255	34.0729	6.86272
33.9891	6.12535	34.074	16.1481
34.0113	23.2396	34.0801	15.9444
34.0155	31.5972	34.0997	33.0993
34.0316	11.3302	34.1309	15.0479
34.0616	17.4936	34.1326	2.88936
34.0652	9.25065	34.1336	11.9146
34.1316	8.23944	34.1356	10.7743
34.1644	6.30018	34.1396	14.7899
34.1649	10.4541	34.1463	7.41667
34.1887	18.1693	34.2229	6.8119
34.262	9.34402	34.2307	7.57742
34.2889	10.3159	34.2355	40.9106
34.3039	12.0543	34.2423	6.39066
34.3277	17.6501	34.2497	14.2834
34.3381	6.75447	34.2539	7.21844
34.3832	8.11552	34.2554	6.96917
34.3903	13.9416	34.2865	17.8799
34.4043	7.38835	34.3029	7.79467
34.4064	9.2303	34.3168	8.89327
34.4068	13.4309	34.3168	10.5495
34.4228	12.2502	34.3215	19.064
34.4468	10.3448	34.3327	7.99085
34.485	12.912	34.3538	11.154
34.5428	10.2281	34.3653	10.8289
34.571	88.6633	34.3719	11.8372
34.5833	14.513	34.4108	14.3259
34.5838	4.45683	34.4275	76.4976
34.5956	2.14404	34.4462	10.0274
34.5963	11.2694	34.4493	19.484
34.6104	4.71391	34.4925	8.67509
34.6117	12.9742	34.606	17.2236
34.6642	39.8598	34.6294	10.8073
34.6749	10.5781	34.6591	13.6757
34.7059	5.73134	34.6661	15.8489
34.7323	14.1766	34.6848	17.6325
34.8067	16.0704	34.7024	15.6441
34.818	8.13986	34.724	6.84448
34.8235	7.60435	34.7436	9.57576
34.8276	15.8501	34.7477	10.0481
34.8569	13.5051	34.7549	10.3077
34.8583	22.9196	34.7958	9.22742
34.8749	9.11479	34.8339	23.6351
34.9295	8.36531	34.8712	20.2089
34.9367	7.46419	34.9565	9.38999
34.9406	10.2551	34.9617	9.40335
34.9433	18.6686	35.0579	12.0105
34.966	4.59679	35.0678	8.70522
34.9756	59.1137	35.0714	13.8233
34.9786	6.6066	35.1256	6.92153
35.0313	7.77282	35.1433	14.7477
35.0837	11.5648	35.1625	4.97896
35.1209	14.8786	35.1903	6.45413
35.1414	23.7917	35.2476	9.18348
35.1483	13.4814	35.259	10.4376
35.1575	7.30769	35.2918	14.8176
35.197	7.18268	35.2962	2.60338
35.229	16.8703	35.3104	7.85565
35.2318	17.7863	35.3457	16.3444
35.2494	16.1694	35.4066	9.27368
35.3041	6.06583	35.4252	17.8638
35.3244	5.04386	35.4361	12.6155
35.3258	12.7978	35.438	21.8369
35.3317	4.12917	35.472	9.9988
35.3464	8.9058	35.5357	14.7949
35.3856	14.5986	35.5386	12.8403
35.4129	9.63404	35.5597	11.1204
35.5021	155.848	35.5822	9.2897
35.5051	22.676	35.5831	12.1131
35.5486	17.3176	35.5917	9.9225
35.5568	29.7011	35.5968	10.0873
35.6343	7.41873	35.6258	11.884
35.6393	11.7962	35.6377	12.9719
35.6559	5.92533	35.6637	8.28216
35.6654	8.39139	35.6879	34.4371
35.674	10.7771	35.7637	13.4292
35.6825	10.7742	35.7874	9.42006
35.7263	9.21622	35.7933	10.09
35.7729	10.4262	35.8357	13.4409
35.7746	85.3253	35.8591	22.9444
35.9026	5.04422	35.8651	12.8773
35.929	20.9827	35.9696	10.1
35.985	13.4261	35.9905	26.3842
36.0763	12.8702	36.0114	12.18
36.0796	10.869	36.0153	21.1895
36.1208	11.4472	36.0412	10.1857
36.1488	8.0302	36.044	10.4141
36.1605	6.81289	36.1057	59.9459
36.2571	39.7184	36.1217	11.2519
36.2643	7.54735	36.1429	14.8096
36.2737	6.7473	36.1931	8.57078
36.3785	7.61217	36.196	14.7791
36.3919	15.1545	36.2213	11.1163
36.4322	12.0715	36.2323	15.3091
36.435	4.10526	36.2789	13.2217
36.477	12.3009	36.2809	14.8891
36.5137	6.4331	36.292	10.4792
36.5139	5.36077	36.3135	18.0289
36.5231	6.57634	36.319	16.3432
36.5351	7.07396	36.3584	69.249
36.5424	7.61811	36.3738	16.5292
36.5815	19.3451	36.3891	13.4625
36.6391	22.3924	36.4082	10.5721
36.6444	10.4058	36.4453	6.30754
36.6845	12.7076	36.4467	15.0188
36.7223	7.14943	36.4859	9.66889
36.7721	4.55682	36.5172	12.3472
36.8042	11.2323	36.5343	7.38961
36.815	9.54839	36.6263	23.7848
36.8152	10.504	36.6457	6.68602
36.8304	5.81301	36.6627	10.3472
36.8397	12.1868	36.6941	7.1505
36.8458	25.4685	36.7217	14.1152
36.8509	8.65494	36.7799	10.9222
36.8515	8.77531	36.8006	15.4557
36.8944	13.6863	36.8077	19.1144
36.8991	8.50943	36.8095	18.9149
36.9243	9.8697	36.8946	19.8715
36.9342	53.1011	36.9009	21.8818
36.9352	8.43765	36.904	13.1718
36.9462	10.0923	37.0363	6.81656
37.03	9.06438	37.099	13.2721
37.0409	12.8353	37.1635	10.0805
37.2761	8.51045	37.1685	29.659
37.2866	8.92274	37.2076	20.3473
37.3005	15.1729	37.2219	8.27855
37.3645	13.2646	37.2769	22.0542
37.4079	7.94419	37.3029	9.34401
37.4425	9.11391	37.3336	15.1301
37.4587	13.7699	37.3969	28.0107
37.5009	9.12167	37.3983	14.1429
37.5383	24.4416	37.5083	6.13256
37.5673	11.081	37.5281	16.8243
37.6135	16.3636	37.5509	10.0272
37.634	15.585	37.581	8.30871
37.6848	17.1413	37.5817	6.79079
37.7135	0.864979	37.5922	8.09862
37.7158	5.89968	37.6048	17.3593
37.7465	6.93716	37.6137	74.6503
37.7605	8.73855	37.6408	10.0166
37.7842	12.1347	37.6715	11.5229
37.9946	4.38489	37.6884	11.0479
38.028	14.99	37.7001	6.75646
38.1025	21.0332	37.745	11.1897
38.1134	9.14548	37.7633	18.3512
38.1233	20.5896	37.8238	15.6995
38.1811	6.0788	37.835	9.71542
38.1903	5.19847	37.8439	6.93819
38.2532	13.6236	37.8746	15.4568
38.36	8.74197	37.9089	24.1974
38.4876	6.48245	37.9442	11.2451
38.5271	6.00064	37.9563	18.2805
38.5762	14.6441	37.9858	12.8502
38.6763	13.7387	37.9859	12.5352
38.6894	28.5242	37.9927	8.71982
38.7079	14.6527	38.0601	9.61013
38.7251	9.07958	38.0642	14.2731
38.7471	9.69359	38.0653	12.5806
38.7731	88.8759	38.1613	14.892
38.7864	7.63819	38.2132	5.53251
38.7914	6.32297	38.2261	13.986
38.8633	11.8666	38.3323	6.11231
39.0232	10.4192	38.3423	155.532
39.0286	36.8251	38.4092	3.92045
39.0304	6.67607	38.4142	10.0198
39.0516	7.77085	38.4464	8.56149
39.0605	26.3699	38.5474	51.6802
39.1674	12.9554	38.5554	32.2488
39.2173	11.3427	38.5888	9.19956
39.3907	7.62118	38.5963	7.73289
39.4267	105.182	38.6246	25.8033
39.4305	16.7713	38.6555	13.613
39.4475	13.3205	38.7499	21.5407
39.4665	34.4985	38.7676	6.8544
39.5188	17.3128	38.8113	14.5773
39.5445	8.97808	38.815	14.0869
39.5809	15.8889	38.8658	10.4004
39.7331	15.9238	38.8899	8.29056
39.7815	8.92503	38.9061	8.92541
39.8225	5.71297	38.9073	19.9093
39.8888	12.7546	38.9114	26.0455
39.9199	17.4769	38.9975	8.59788
39.9446	13.9952	38.9981	9.14299
40.0237	8.34387	39.0007	14.9125
40.0417	12.9496	39.0154	11.8247
40.1037	6.52128	39.0493	8.90227
40.1285	51.0522	39.0634	14.4778
40.1333	10.8573	39.0948	12.3022
40.1729	13.9439	39.0999	17.8927
40.2523	13.239	39.1068	14.89
40.2724	9.35533	39.1807	12.7696
40.5057	14.2671	39.2234	15.9762
40.5989	21.1329	39.2622	16.5988
40.6071	7.82753	39.3168	13.8103
40.6143	10.8049	39.3614	7.67229
40.6543	17.2096	39.3865	21.1484
40.681	11.8896	39.5028	15.7405
40.7302	9.06134	39.6023	29.9471
40.7497	13.7288	39.6099	13.8642
40.7863	8.92479	39.6244	9.04492
40.7954	5.75809	39.7477	11.4299
40.8959	29.1363	39.7813	10.0949
40.9058	8.46492	39.8158	10.7508
40.9572	14.3019	39.9072	9.05029
40.9823	7.58183	40.0404	22.6412
41.0098	17.1351	40.1895	16.1082
41.0376	37.9259	40.3488	18.7759
41.2163	9.34355	40.3915	18.4371
41.2234	9.05477	40.5101	14.2427
41.3371	7.78974	40.5125	8.25073
41.409	12.53	40.767	15.9536
41.4204	8.38933	40.8767	28.4541
41.4747	9.98259	40.905	20.1687
41.4842	5.22142	40.9414	5.48744
41.5665	30.2416	40.972	13.3106
41.6045	7.95139	40.9802	31.1765
41.737	4.07519	40.9806	116.544
41.7536	21.6959	41.1165	9.71994
41.8089	12.2232	41.1383	38.3231
41.8663	37.99	41.1958	12.4602
41.8767	6.93363	41.3655	9.05236
41.9054	45.6833	41.3701	18.4482
42.0973	13.164	41.4514	23.7079
42.1132	9.29795	41.4677	17.0291
42.1492	11.7728	41.4752	9.39989
42.5392	5.03509	41.7711	29.1828
42.5485	18.0059	41.7863	19.8685
42.6502	17.0936	41.8452	12.4062
42.7766	12.6932	41.8747	9.3736
42.8152	24.3311	42.0437	19.1515
43.1113	11.1836	42.1537	38.1623
43.1663	8.28864	42.2685	37.0042
43.2004	6.14529	42.322	13.1463
43.2833	6.9536	42.4113	29.1016
43.4554	10.4883	42.4155	9.07421
43.5424	11.5276	42.5079	53.3163
43.5622	6.05509	42.526	42.7975
43.5766	13.997	42.6816	14.6313
43.6043	8.84928	42.6866	33.7122
43.7531	12.6429	42.7339	1.71491
43.8749	9.98525	42.7797	20.4493
43.9298	18.0978	42.8091	138.471
44.108	9.12712	42.8128	20.3465
44.2175	6.97022	43.0729	18.8699
44.4179	20.9564	43.1647	11.011
44.537	19.7653	43.1792	5.84848
44.619	20.4153	43.1863	15.9492
44.6305	6.182	43.3125	7.2314
44.7463	0.923077	43.3501	14.351
44.8197	10.4348	43.353	11.3349
44.8232	19.6753	43.4076	5.87313
44.8301	13.506	43.4322	20.5052
44.8752	8.22421	43.5379	13.1927
44.9115	9.59219	43.6624	12.9328
44.9247	0.843882	43.6636	11.333
45.0025	22.14	43.801	9.29429
45.0165	210.981	43.8448	26.9727
45.0712	2.54831	43.8502	32.8457
45.1327	23.0205	43.9655	9.19127
45.3241	10.1778	44.045	23.4717
45.3758	9.32478	44.0755	47.5541
45.4647	19.6269	44.3143	45.88
45.9214	9.6368	44.3663	15.7987
46.1901	7.00886	44.5446	14.0345
46.4994	77.9937	44.5614	16.4913
46.8705	27.6831	44.7828	8.47041
46.9003	10.6245	44.9221	16.7606
46.9128	14.0461	45.0524	34.5705
46.9487	88.3605	45.0577	44.2226
46.9535	11.1921	45.1169	13.2432
47.1479	10.6847	45.1261	11.5089
47.1629	35.0725	45.1417	8.0743
47.4254	24.1256	45.2064	9.04538
47.5197	46.8266	45.2178	9.38443
47.6383	42.7905	45.2931	29.7695
48.1694	31.9057	45.5818	9.38122
48.1884	26.8254	45.59	8.83069
48.3679	7.03463	45.6112	12.2044
48.3786	8.60482	45.6349	6.30721
48.6221	12.1869	45.6491	19.4313
48.6723	53.946	45.9235	17.4146
49.1818	195.799	45.9497	11.0444
49.4562	8.92486	46.0458	27.8126
49.522	12.7379	46.1803	11.7182
49.7301	5.94792	46.2747	27.9215
49.746	13.3668	46.3981	18.5081
49.8484	7.51056	46.6545	25.0711
50.0188	28.7805	46.7909	9.47561
50.2178	23.215	46.8106	12.8226
50.5348	17.5045	46.9746	66.6471
50.8063	10.732	47.005	22.88
50.9073	17.1764	47.1751	10.3237
51.1524	14.9568	47.3292	21.5387
51.184	21.3891	47.5853	24.7925
51.303	8.62526	47.71	12.0544
51.5203	83.0104	47.76	8.1725
51.7532	12.9207	47.9594	13.8364
51.8365	93.1983	47.971	5.191
51.8568	15.2145	48.1733	13.66
51.9105	33.1785	48.2219	18.0138
52.306	8.77358	48.2368	26.4729
52.4505	104.45	48.3253	47.0452
52.6548	30.7456	48.3778	31.4667
52.7287	23.8586	48.4132	9.71667
52.9614	23.1329	48.5024	28.5889
53.1788	36.215	48.5199	9.79104
53.2154	19.3179	48.7292	11.5915
53.5601	14.7102	48.7956	12.2
53.7111	10.2677	48.87	14.5757
53.758	24.7835	49.2608	3
53.8947	6.62538	49.3423	19.6413
53.9116	40.8602	49.388	53.8433
53.9365	102.883	49.4671	21.5858
54.2201	38.1538	49.6528	6.01553
54.3979	19.2647	49.8612	13.9543
54.5194	57.0633	49.9667	28.4688
54.562	59.2582	49.9973	8.96303
54.7492	12.7235	50.3951	13.3115
55.0185	24.0206	50.4473	14.8856
55.2251	23.6683	50.485	79.4649
56.0347	29.3895	50.5029	8.45581
56.1718	93.7217	50.6009	36.642
56.4266	5.57031	50.6586	20.3285
56.8512	99.2046	50.6638	19.1442
56.9864	28.3738	50.6676	141.39
57.1627	12.0915	50.7765	33.4526
58.391	28.7291	50.9931	21.2806
58.7249	13.4248	51.15	16.1637
58.7757	31.198	51.235	12.3647
58.9624	35.0199	51.2695	17.7547
59.2649	39.0542	51.5833	20.9602
59.7381	24.2073	52.1425	10.2775
59.7398	49.7438	52.2018	24.1964
60.4038	14.111	52.2487	14.6165
61.0665	27.4811	52.3431	18.0571
61.1124	41.4615	52.4666	14.0997
61.5189	50.1245	52.521	14.9095
61.5697	36.7991	52.5628	13.2068
61.6895	15.1844	52.608	64.2259
61.7502	49.7507	53.022	29.9067
62.307	117.11	53.7427	19.7141
63.6671	58.4057	53.7898	22.7938
64.1251	33.7245	54.1175	87.7701
64.377	97.3997	54.5969	9.6
64.5432	32.8262	54.7797	11.5516
64.6841	23.9306	54.8556	43.235
65.0303	27.1348	55.1966	19.4615
65.1178	129.519	55.3098	20.9757
65.375	8.32566	55.5643	25.7034
68.6104	24.6023	56.0209	30.9186
69.295	50.373	56.2579	6.91209
69.6235	20.2388	57.2251	51.4047
72.1623	27.9829	57.5798	181.29
72.2779	56.1458	57.8235	75.4334
72.8709	47.511	58.03	36.9775
73.1011	51.7297	58.1117	23.435
74.5846	48.6777	58.2573	102.188
74.6478	65.3098	58.4102	16.5425
76.0818	8.42935	58.6061	35.4797
76.8704	54.1261	59.0102	41.6491
77.347	85.494	59.164	23.7481
79.0856	52.9496	59.2482	56.3146
80.2689	231.935	59.4404	14.2007
81.5859	61.5647	59.7709	51.0193
84.8997	68.7525	60.0729	144.318
85.1132	103.712	60.4705	123.132
85.5258	91.2324	61.177	64.638
85.9904	47.095	61.2391	28.9307
86.8294	54.9713	61.2466	23.2968
88.2582	36.2635	61.4167	36.2953
90.2468	15.6286	61.63	55.578
90.6287	42.761	62.321	34.3285
94.1759	62.6814	63.9144	58.0435
94.5283	66.9715	64.59	36.596
94.9047	28.4402	65.0701	28.205
96.4116	130.072	66.1241	50.3704
97.1752	61.6464	66.1263	54.6379
105.367	45.8405	66.2265	21.7273
114.091	86.1266	66.5556	21.2429
115.424	9.12	66.8717	28.0977
121.945	286.856	67.6417	24.207
124.717	61.1383	67.8371	11.0311
127.585	207.196	68.3393	55.1261
160.203	114.988	69.1035	15.7059
173.873	113.452	72.2252	43.534
237.322	0.397959	75.1276	42.1168
		76.8038	20.1688
		76.814	26.7887
		77.0671	27.0606
		77.8611	62.0496
		80.8042	161.964
		81.3791	171.505
		83.5932	129.619
		86.7797	48.0303
		89.1387	7.17647
		90.8252	8.95763
		91.7634	140.094
		93.9749	253.203
		94.5902	41.9074
		100.519	30.3755
		101.842	62.9014
		105.776	131.855
		107.173	115.657
		108.599	107.974
		111.917	29.6392
		113.348	102.873
		114.259	145.807
		114.276	46.8491
		118.883	196.541
		125.425	81.4436
		166.298	8.2807
		167.514	123.487
