# Supplementary material for: Small molecule Y-320 stimulates ribosome biogenesis, protein synthesis, and aminoglycoside-induced premature termination codon readthrough
Source: PLoS Biol. 2021 May 3;19(5):e3001221. doi: 10.1371/journal.pbio.3001221 (PMC8118496; doi:10.1371/journal.pbio.3001221)
Supplement: S3 Data — All numerical raw data associated with Fig 5A, 5B and 5E–5G. File contains multiple tabs with labels corresponding to the relevant figure. (XLSX) [file pbio.3001221.s017.xlsx]

## Sheet: Fig 5A
Y-320 (µM)	-G418				+G418
0	253.71	227.44	233.47	261.02	247.43	210.58	268.93	287.26
0.25	272.53	278.67	360.39	486.21	397.46	434.77	415.57	384.69
0.5	493.26	548.1	556.52	616.7	557.19	648.45	546.59	569.28
1	791.33	857.6	828.98	964.14	947.23	954.53	953.17	898.67
2	949.97	1091.38	1090.46	1074.48	1058.61	1025.03	1121.66	1041.78

## Sheet: Fig 5B
Y-320 (µM)	-G418				+G418
0	90.41	90.16	93.16	81.45	88.12	84.79	84.85	84.63
0.25	97.24	108.07	158.77	178.46	172.88	129.31	98.74	101.19
0.5	128.01	133.11	181.86	180.47	235.05	155	132.63	124.27
1	206.13	313	259.42	300.86	271.56	196.55	193.86	194.24
2	289.61	353.02	272.41	310.22	335.69	253.23	212.74	238.01

## Sheet: Fig 5E
Rapamicin (nM)	Untreated			G418 (100 µM)			Y-320 (2 µM)			Y-320 (2 µM)+G418 (100 µM)
0	151.77	143.76	148.3	156.04	149.81	156.59	736.05	669.28	706.89	641.29	558.28	568.05
0.3	144.01	161.29	156.65	168.39	172.99	202.87	681.62	794.26	745.86	703.76	638.46	527.93
1	159.17	166.01	154.42	167.34	193.05	180.07	723.28	727.23	675.93	712.15	596.35	615.38
3	164.23	160.05	165.67	169.09	184.03	191.34	615.28	623.07	642.63	595.61	489.55	579.22
10	166.18	147.04	154.61	171.4	190.8	185.14	533.03	565	571.45	601	468.73	494.59

## Sheet: Fig 5F
Rapamycin (nM)	Untreated			G418 (100 µM)			Y-320 (2 µM)			Y-320 (2 µM)+G418 (100 µM)
0	161.25	180.32	154.65	139.1	148.45	145.6	269.86	273.72	253.11	252.19	254	253.31
0.3	165.2	159.61	165.09	150.24	149.74	147.01	286.83	291.93	283.47	262.52	260.24	260.98
1	170.39	169.86	163.65	158.57	157.4	165.54	310.86	300	292.4	267.06	275.63	270.23
3	180.51	158.05	162.31	151.24	164.82	165.57	304.87	270	278.59	276.51	259.63	286.66
10	212.55	185.63	193.67	177.66	194.26	183.41	332.35	331.93	302.36	284.75	263.99	261.2

## Sheet: Fig 5G
Rapamycin (nM)	Untreated			G418 (100 µM)			Y-320 (2 µM)+G418 (100 µM)
0	38.09	37.73	36.54	34.6	36	36.02	71.86	71.78	70.55
0.3	36.77	36.06	37.9	35.91	36.26	36.55	72.21	71.52	71.22
1	39.19	39.92	39.02	38.92	39.68	42.29	74.65	76.03	76
3	43.26	38.75	40.7	37.78	41.94	42.88	75.65	71.55	69.99
10	51.29	45.12	47.84	41.97	48.82	44.87	79.28	74.66	72.88
