# Supplementary material for: Small molecule Y-320 stimulates ribosome biogenesis, protein synthesis, and aminoglycoside-induced premature termination codon readthrough
Source: PLoS Biol. 2021 May 3;19(5):e3001221. doi: 10.1371/journal.pbio.3001221 (PMC8118496; doi:10.1371/journal.pbio.3001221)
Supplement: S4 Data — All numerical raw data associated with Fig 6. (XLSX) [file pbio.3001221.s018.xlsx]

## Sheet: Fig 6
	UnTx			G418 (200 µM)			Y-320 (2 µM)			Y-320 (2 µM)+G418 (200 µM)
WT-Luc	35.2341	35.5622	35.5936	27.5225	27.9431	27.7935	36.8862	38.1213	37.9728	24.0563	24.2084	24.0091
K529E	0.00617	0.006749	0.006417	0.006229	0.006533	0.006111	0.006786	0.006942	0.006836	0.006016	0.006305	0.006446
K529I	0.004834	0.004997	0.00492	0.005629	0.005671	0.005309	0.005827	0.005225	0.005546	0.006913	0.007638	0.006428
K529N	0.013739	0.01331	0.013502	0.045243	0.045688	0.045695	0.015135	0.015563	0.016253	0.072041	0.073367	0.071676
FS-	0.001307	0.001643	0.001005	0.001192	0.001146	0.001364	0.001211	0.001535	0.001147	0.001124	0.001012	0.001225
FS+	0.00017	0.000473	0.000309	0.000653	0.0004	0.000441	0.000192	0.000335	0.000187	0.000412	0.000879	0.000408
Stop	0.002139	0.002605	0.002765	0.137005	0.13514	0.136004	0.002852	0.002837	0.002856	0.271893	0.274049	0.274448
