# Supplementary material for: Small molecule Y-320 stimulates ribosome biogenesis, protein synthesis, and aminoglycoside-induced premature termination codon readthrough
Source: PLoS Biol. 2021 May 3;19(5):e3001221. doi: 10.1371/journal.pbio.3001221 (PMC8118496; doi:10.1371/journal.pbio.3001221)
Supplement: S5 Data — All numerical raw data associated with Fig 7B and 7C. File contains multiple tabs with labels corresponding to the relevant figure. (XLSX) [file pbio.3001221.s019.xlsx]

## Sheet: Fig 7B
SB225002 (µM)	Untreated				G418 (200 µM)				Y-320 (2 µM)				Y-320 (2 µM)+G418 (200 µM)
0	118.67	110.19	105.27	109.16	111.48	117.88	118.59	116.12	393.69	364.72	385.19	341.2	247.12	288.71	267.84	247.95
0.1	100.39	106.68	106.23	106.52	111.32	114.59	111.01	115.38	349.75	349.52	322.64	302.57	238.39	252.56	218.58	275.14
0.3	110.81	117.33	118.77	117.8	127.57	122.47	118.66	119.56	331.28	387.73	334.4	332.92	259.62	261.55	259.3	248.54
1	170.27	169.43	170.65	170.12	135.96	147.61	126.09	128.46	288.39	299.81	308.03	325.27	278.77	270.98	223.29	229.58
3	174.52	162.21	158.26	160.45	136.32	127.09	123.86	125.4	198.98	203.05	187.97	213.08	143.13	136.22	151.46	149.04
10	159.14	140.18	140.12	135.26	135.24	120.19	106.47	114.1	164.28	169.79	169.29	157.56	120.85	140.68	133.87	139.05

## Sheet: Fig 7C
SB225002 (µM)	Untreated			G418 (200 µM)			Y-320 (2 µM)+G418 (200 µM)
0	8.8	11.13	9.28	12.5	11.99	11.4	26.2	27.76	25.16
0.1	7.74	8.68	8.16	10.99	10.08	10.48	24.04	24.84	24
0.3	7.66	8.4	8.23	10.57	9.62	10.01	24.96	20.63	20.64
1	9.86	10.76	9.64	10.93	11.06	12.1	21.45	22.37	22.33
3	9.63	9.97	9.58	9.62	9.99	9.12	14.49	13.12	15.41
10	9.56	8.84	9.75	9.21	9.26	9.93	13.24	14.55	13.4
