# Supplementary material for: Small molecule Y-320 stimulates ribosome biogenesis, protein synthesis, and aminoglycoside-induced premature termination codon readthrough
Source: PLoS Biol. 2021 May 3;19(5):e3001221. doi: 10.1371/journal.pbio.3001221 (PMC8118496; doi:10.1371/journal.pbio.3001221)
Supplement: S6 Data — All numerical raw data associated with S1A, S1B, S4A, S4B, S6A, S6B, S7, S8A, S8B, S9, S11 and S12A–S12C Figs. File contains multiple tabs with labels corresponding to the relevant figure. (XLSX) [file pbio.3001221.s020.xlsx]

## Sheet: S1A Fig
G418 (µM)	WT
0	96.8342	100	100
0.01	89.5571	77.2073	96.1213
0.1	100	59.1351	74.8351
1	82.4543	58.7483	68.7907
10	36.8807	45.25	24.0371
100	17.7264	25.8591	16.6036

## Sheet: S1B Fig
G418 (µM)	R213X
0	50.8612	45.3092	60.6277
0.01	42.7396	39.8601	77.452
0.1	67.4544	77.1338	100
1	100	100	79.5096
10	10.9197	17.7495	27.4285
100	7.70927	24.607	4.7394

## Sheet: S4A Fig
Y-320 (µM)	without G418			with G418
0	0.355206	0.325197	0.305338	0.906069	1.08868	1.01377
0.25	0.444148	0.573147	0.513947	1.52173	0.988052	1.63656
0.5	0.550016	0.562943	0.641859	2.81387	3.36412	3.27024
1	0.830352	0.542537	0.830408	6.78591	4.88689	6.38206
2	0.913103	0.90002	0.9884	6.98992	7.662	7.16626

## Sheet: S4B Fig
Y-320 (µM)	without G418	with G418
0	0	1
0.25	0.311712	2.5355
0.5	0	10.5204
1	0	20.866
2	0.335029	33.7128

## Sheet: S6A Fig
Untreated	149.35	145.54	159.5	134.01
Y-320 (0.5 µM)	317.67	350.44	338.09	288.93
Y-320 (1 µM)	368.02	368.85	377.31	392.19

## Sheet: S6B Fig
Untreated	101.87	100.71	95.92	94.55
Y-320 (1 µM)	115.02	112.58	108.59	107.98
Y-320 (2 µM)	130.95	141.81	143.02	137.68

## Sheet: S7 Fig
Untreated	1856	1665	1744	1815
Y-320 (1 µM)	1560	1514	1551	1480
Y-320 (2 µM)	1382	1378	1423	1437

## Sheet: S8A Fig
Y-320 (µM)	without G418				with G418
0	100.497	96.5241	99.3379	103.641	96.6897	101.49	94.7034	95.3655
0.5	108.607	99.5034	92.3862	94.5379	88.2483	87.2552	87.5862	79.1448
1	93.5448	98.5103	92.3862	95.3655	82.6207	89.9034	85.269	82.1241
2	86.0966	88.0828	95.0345	89.7379	78.3172	72.6897	78.6483	84.2759

## Sheet: S8B Fig
Y-320 (µM)	without G418				with G418
0	101.199	108.736	97.345	92.7201	94.433	97.9445	91.6924	92.4632
0.5	99.5718	92.2919	93.9192	92.7201	99.0579	88.4378	83.2134	77.7321
1	76.6187	76.2761	80.901	72.5077	63.4293	71.8225	69.6814	65.0565
2	58.1192	58.6331	57.6053	58.0336	58.2905	60.6886	56.4919	60.7742

## Sheet: S9 Fig
minutes	Untreated						Y-320 (2 µM)
0	81.95	89.58	81.93	76.59	81.12	75.94	130.16	118.86	153.25	104.91	95.73	101.12
2	79.85	89.03	87.38	74.77	65.07	69.66	133.29	146.18	159.29	113.78	99.55	92.23
4	71.2	74.18	76.99	47.8	59.52	61.61	136.9	133.75	134.55	118.95	106.56	91.86
6	66.66	71.39	72.03	59.93	52.64	55.63	100.08	102.59	105.59	88.97	83.4	78.72
8	49.61	55.33	52.15	46.89	51.07	49.04	74.79	77.3	83.09	89.01	80.92	79.71

[truncated: 4 more sheets: S11 Fig, S12A Fig, S12B Fig, S12C Fig]
